# Supplementary material for: Development and evaluation of a novel system for inducing orthostatic challenge by tilt tests and lower body negative pressure
Source: Sci Rep. 2018 May 17;8:7793. doi: 10.1038/s41598-018-26173-2 (PMC5958117; doi:10.1038/s41598-018-26173-2)
Supplement: Supplementary file 2 — Physiological Data [file 41598_2018_26173_MOESM2_ESM.xlsx]

## Sheet: Tilt
Time	Tilt
0	0
0.25	0
0.5	0
0.75	0
1	0
1.25	0
1.5	0
1.75	0
2	0
2.25	0
2.5	0
2.75	0
3	0
3.25	0
3.5	0
3.75	0
4	0
4.25	0
4.5	0
4.75	0
5	0
5.25	0
5.5	0
5.75	0
6	0
6.25	0
6.5	0
6.75	0
7	0
7.25	0
7.5	0
7.75	0
8	0
8.25	0
8.5	0
8.75	0
9	0
9.25	0
9.5	0
9.75	0
10	0
10.25	0
10.5	0
10.75	0
11	0
11.25	0
11.5	0
11.75	0
12	0
12.25	0
12.5	0
12.75	0
13	0
13.25	0
13.5	0
13.75	0
14	0
14.25	0
14.5	0
14.75	0
15	0
15.25	0
15.5	0
15.75	0
16	0
16.25	0
16.5	0
16.75	0
17	0
17.25	0
17.5	0
17.75	0
18	0
18.25	0
18.5	0
18.75	0
19	0
19.25	0
19.5	0
19.75	0
20	0
20.25	0
20.5	0
20.75	0
21	0
21.25	0
21.5	0
21.75	0
22	0
22.25	0
22.5	0
22.75	0
23	0
23.25	0
23.5	0
23.75	0
24	0
24.25	0
24.5	0
24.75	0
25	0
25.25	0
25.5	0
25.75	0
26	0
26.25	0
26.5	0
26.75	0
27	0
27.25	0
27.5	0
27.75	0
28	0
28.25	0
28.5	0
28.75	0
29	0
29.25	0
29.5	0
29.75	0
30	0
30.25	0
30.5	0
30.75	0
31	0
31.25	0
31.5	0
31.75	0
32	0
32.25	0
32.5	0
32.75	0
33	0
33.25	0
33.5	0
33.75	0
34	0
34.25	0
34.5	0
34.75	0
35	0
35.25	0
35.5	0
35.75	0
36	0
36.25	0
36.5	0
36.75	0
37	0
37.25	0
37.5	0
37.75	0
38	0
38.25	0
38.5	0
38.75	0
39	0
39.25	0
39.5	0
39.75	0
40	0
40.25	0
40.5	0
40.75	0
41	0
41.25	0
41.5	0
41.75	0
42	0
42.25	0
42.5	0
42.75	0
43	0
43.25	0
43.5	0
43.75	0
44	0
44.25	0
44.5	0
44.75	0
45	0
45.25	0
45.5	0
45.75	0
46	0
46.25	0
46.5	0
46.75	0
47	0
47.25	0
47.5	0
47.75	0
48	0
48.25	0
48.5	0
48.75	0
49	0
49.25	0
49.5	0
49.75	0
50	0
50.25	0
50.5	0
50.75	0
51	0
51.25	0
51.5	0
51.75	0
52	0
52.25	0
52.5	0
52.75	0
53	0
53.25	0
53.5	0
53.75	0
54	0
54.25	0
54.5	0
54.75	0
55	0
55.25	0
55.5	0
55.75	0
56	0
56.25	0
56.5	0
56.75	0
57	0
57.25	0
57.5	0
57.75	0
58	0
58.25	0
58.5	0
58.75	0
59	0
59.25	0
59.5	0
59.75	0
60	0
60.25	0
60.5	0
60.75	0
61	0
61.25	0
61.5	0
61.75	0
62	0
62.25	0
62.5	0
62.75	0
63	0
63.25	0
63.5	0
63.75	0
64	0
64.25	0
64.5	0
64.75	0
65	0
65.25	0
65.5	0
65.75	0
66	0
66.25	0
66.5	0
66.75	0
67	0
67.25	0
67.5	0
67.75	0
68	0
68.25	0
68.5	0
68.75	0
69	0
69.25	0
69.5	0
69.75	0
70	0
70.25	0
70.5	0
70.75	0
71	0
71.25	0
71.5	0
71.75	0
72	0
72.25	0
72.5	0
72.75	0
73	0
73.25	0
73.5	0
73.75	0
74	0
74.25	0
74.5	0
74.75	0
75	0
75.25	0
75.5	0
75.75	0
76	0
76.25	0
76.5	0
76.75	0
0	0
0.25	0
0.5	0
0.75	0
1	0
1.25	0
1.5	0
1.75	0
2	0
2.25	0
2.5	0
2.75	0
3	0
3.25	0
3.5	0
3.75	0
4	0
4.25	0
4.5	0
4.75	0
5	0
5.25	0
5.5	0
5.75	0
6	0
6.25	0
6.5	0
6.75	0
7	0
7.25	0
7.5	0
7.75	0
8	0
8.25	0
8.5	0
8.75	0
9	0
9.25	0
9.5	0
9.75	0
10	0
10.25	0
10.5	0
10.75	0
11	0
11.25	0
11.5	0
11.75	0
12	0
12.25	0
12.5	0
12.75	0
13	0
13.25	0
13.5	0
13.75	0
14	0
14.25	0
14.5	0
14.75	0
15	0
15.25	0
15.5	0
15.75	0
16	0
16.25	0
16.5	0
16.75	0
17	0
17.25	0
17.5	0
17.75	0
18	0
18.25	0
18.5	0
18.75	0
19	0
19.25	0
19.5	0
19.75	0
20	0
20.25	0
20.5	0
20.75	0
21	0
21.25	0
21.5	0
21.75	0
22	0
22.25	0
22.5	0
22.75	0
23	0
23.25	0
23.5	0
23.75	0
24	0
24.25	0
24.5	0
24.75	0
25	0
25.25	0
25.5	0
25.75	0
26	0
26.25	0
26.5	0
26.75	0
27	0
27.25	0
27.5	0
27.75	0
28	0
28.25	0
28.5	0
28.75	0
29	0
29.25	0
29.5	0
29.75	0
30	0
30.25	0
30.5	0
30.75	0
31	0
31.25	0
31.5	0
31.75	0
32	0
32.25	0
32.5	0
32.75	0
33	0
33.25	0
33.5	0
33.75	0
34	0
34.25	0
34.5	0
34.75	0
35	0
35.25	0
35.5	0
35.75	0
36	0
36.25	0
36.5	0
36.75	0
37	0
37.25	0
37.5	0
37.75	0
38	0
38.25	0
38.5	0
38.75	0
39	0
39.25	0
39.5	0
39.75	0
40	0
40.25	0
40.5	0
40.75	0
41	0
41.25	0
41.5	0
41.75	0
42	0
42.25	0
42.5	0
42.75	0
43	0
43.25	0
43.5	0
43.75	0
44	0
44.25	0
44.5	0
44.75	0
45	0
45.25	0
45.5	0
45.75	0
46	0
46.25	0
46.5	0
46.75	0
47	0
47.25	0
47.5	0
47.75	0
48	0
48.25	0
48.5	0
48.75	0
49	0
49.25	0
49.5	0
49.75	0
50	0
50.25	0
50.5	0
50.75	0
51	0
51.25	0
51.5	0
51.75	0
52	0
52.25	0
52.5	0
52.75	0
53	0
53.25	0
53.5	0
53.75	0
54	0
54.25	0
54.5	0
54.75	0
55	0
55.25	0
55.5	0
55.75	0
56	0
56.25	0
56.5	0
56.75	0
57	0
57.25	0
57.5	0
57.75	0
58	0
58.25	0
58.5	0
58.75	0
59	0
59.25	0
59.5	0
59.75	0
60	0
60.25	0
60.5	0
60.75	0
61	0
61.25	0
61.5	0
61.75	0
62	0
62.25	0
62.5	0
62.75	0
63	0
63.25	0
63.5	0
63.75	0
64	0
64.25	0
64.5	0
64.75	0
65	0
65.25	0
65.5	0
65.75	0
66	0
66.25	0
66.5	0
66.75	0
67	0
67.25	0
67.5	0
67.75	0
68	0
68.25	0
68.5	0
68.75	0
69	0
69.25	0
69.5	0
69.75	0
70	0
70.25	0
70.5	0
70.75	0
71	0
71.25	0
71.5	0
71.75	0
72	0
72.25	0
72.5	0
72.75	0
73	0
73.25	0
73.5	0
73.75	0
74	0
74.25	0
74.5	0
74.75	0
75	0
75.25	0
75.5	0
75.75	0
76	0
76.25	0
76.5	0
76.75	0
0	0
0.25	0
0.5	0
0.75	0
1	0
1.25	0
1.5	0
1.75	0
2	0
2.25	0
2.5	0
2.75	0
3	0
3.25	0
3.5	0
3.75	0
4	0
4.25	0
4.5	0
4.75	0
5	0
5.25	0
5.5	0
5.75	0
6	0
6.25	0
6.5	0
6.75	0
7	0
7.25	0
7.5	0
7.75	0
8	0
8.25	0
8.5	0
8.75	0
9	0
9.25	0
9.5	0
9.75	0
10	0
10.25	0
10.5	0
10.75	0
11	0
11.25	0
11.5	0
11.75	0
12	0
12.25	0
12.5	0
12.75	0
13	0
13.25	0
13.5	0
13.75	0
14	0
14.25	0
14.5	0
14.75	0
15	0
15.25	0
15.5	0
15.75	0
16	0
16.25	0
16.5	0
16.75	0
17	0
17.25	0
17.5	0
17.75	0
18	0
18.25	0
18.5	0
18.75	0
19	0
19.25	0
19.5	0
19.75	0
20	0
20.25	0
20.5	0
20.75	0
21	0
21.25	0
21.5	0
21.75	0
22	0
22.25	0
22.5	0
22.75	0
23	0
23.25	0
23.5	0
23.75	0
24	0
24.25	0
24.5	0
24.75	0
25	0
25.25	0
25.5	0
25.75	0
26	0
26.25	0
26.5	0
26.75	0
27	0
27.25	0
27.5	0
27.75	0
28	0
28.25	0
28.5	0
28.75	0
29	0
29.25	0
29.5	0
29.75	0
30	0
30.25	0
30.5	0
30.75	0
31	0
31.25	0
31.5	0
31.75	0
32	0
32.25	0
32.5	0
32.75	0
33	0
33.25	0
33.5	0
33.75	0
34	0
34.25	0
34.5	0
34.75	0
35	0
35.25	0
35.5	0
35.75	0
36	0
36.25	0
36.5	0
36.75	0
37	0
37.25	0
37.5	0
37.75	0
38	0
38.25	0
38.5	0
38.75	0
39	0
39.25	0
39.5	0
39.75	0
40	0
40.25	0
40.5	0
40.75	0
41	0
41.25	0
41.5	0
41.75	0
42	0
42.25	0
42.5	0
42.75	0
43	0
43.25	0
43.5	0
43.75	0
44	0
44.25	0
44.5	0
44.75	0
45	0
45.25	0
45.5	0
45.75	0
46	0
46.25	0
46.5	0
46.75	0
47	0
47.25	0
47.5	0
47.75	0
48	0
48.25	0
48.5	0
48.75	0
49	0
49.25	0
49.5	0
49.75	0
50	0
50.25	0
50.5	0
50.75	0
51	0
51.25	0
51.5	0
51.75	0
52	0
52.25	0
52.5	0
52.75	0
53	0
53.25	0
53.5	0
53.75	0
54	0
54.25	0
54.5	0
54.75	0
55	0
55.25	0
55.5	0
55.75	0
56	0
56.25	0
56.5	0
56.75	0
57	0
57.25	0
57.5	0
57.75	0
58	0
58.25	0
58.5	0
58.75	0
59	0
59.25	0
59.5	0
59.75	0
60	0
60.25	0
60.5	0
60.75	0
61	0
61.25	0
61.5	0
61.75	0
62	0
62.25	0
62.5	0
62.75	0
63	0
63.25	0
63.5	0
63.75	0
64	0
64.25	0
64.5	0
64.75	0
65	0
65.25	0
65.5	0
65.75	0
66	0
66.25	0
66.5	0
66.75	0
67	0
67.25	0
67.5	0
67.75	0
68	0
68.25	0
68.5	0
68.75	0
69	0
69.25	0
69.5	0
69.75	0
70	0
70.25	0
70.5	0
70.75	0
71	0
71.25	0
71.5	0
71.75	0
72	0
72.25	0
72.5	0
72.75	0
73	0
73.25	0
73.5	0
73.75	0
74	0
74.25	0
74.5	0
74.75	0
75	0
75.25	0
75.5	0
75.75	0
76	0
76.25	0
76.5	0
76.75	0
77	0
77.25	0
77.5	0
77.75	0
78	0
78.25	0
78.5	0
78.75	0
79	0
79.25	0
79.5	0
79.75	0
80	0
80.25	0
80.5	0
80.75	0
81	0
81.25	0
81.5	0
81.75	0
82	0
82.25	0
82.5	0
82.75	0
83	0
83.25	0
83.5	0
83.75	0
84	0
84.25	0
84.5	0
84.75	0
85	0
85.25	0
85.5	0
85.75	0
86	0
86.25	0
86.5	0
86.75	0
87	0
87.25	0
87.5	0
87.75	0
88	0
88.25	0
88.5	0
88.75	0
89	0
89.25	0
89.5	0
89.75	0
90	0
90.25	0
90.5	0
90.75	0
91	0
91.25	0
91.5	0
91.75	0
92	0
92.25	0
92.5	0
92.75	0
93	0
93.25	0
93.5	0
93.75	0
94	0
94.25	0
94.5	0
94.75	0
95	0
95.25	0
95.5	0
95.75	0
96	0
96.25	0
96.5	0
96.75	0
97	0
97.25	0
97.5	0
97.75	0
98	0
98.25	0
98.5	0
98.75	0
99	0
99.25	0
99.5	0
99.75	0
100	0
100.25	0
100.5	0
100.75	0
101	0
101.25	0
101.5	0
101.75	0
102	0
102.25	0
102.5	0
102.75	0
103	0
103.25	0
103.5	0
103.75	0
104	0
104.25	0
104.5	0
104.75	0
105	0
105.25	0
105.5	0
105.75	0
106	0
106.25	0
106.5	0
106.75	0
107	0
107.25	0
107.5	0
107.75	0
108	0
108.25	0
108.5	0
108.75	0
109	0
109.25	0
109.5	0
109.75	0
110	0
110.25	0
110.5	0
110.75	0
111	0
111.25	0
111.5	0
111.75	0
112	0
112.25	0
112.5	0
112.75	0
113	0
113.25	0
113.5	0
113.75	0
114	0
114.25	0
114.5	0
114.75	0
115	0
115.25	0
115.5	0
115.75	0
116	0
116.25	0
116.5	0
116.75	0
117	0
117.25	0
117.5	0
117.75	0
118	0
118.25	0
118.5	0
118.75	0
119	0
119.25	0
119.5	0
119.75	0
120	0
120.25	0
120.5	0
120.75	0
121	0
121.25	0
121.5	0
121.75	0
122	0
122.25	0
122.5	0
122.75	0
123	0
123.25	0
123.5	0
123.75	0
124	0
124.25	0
124.5	0
124.75	0
125	0
125.25	0
125.5	0
125.75	0
126	0
126.25	0
126.5	0
126.75	0
127	0
127.25	0
127.5	0
127.75	0
128	0
128.25	0
128.5	0
128.75	0
129	0
129.25	0
129.5	0
129.75	0
130	0
130.25	0
130.5	0
130.75	0
131	0
131.25	0
131.5	0
131.75	0
132	0
132.25	0
132.5	0
132.75	0
133	0
133.25	0
133.5	0
133.75	0
134	0
134.25	0
134.5	0
134.75	0
135	0
135.25	0
135.5	0
135.75	0
136	0
136.25	0
136.5	0
136.75	0
137	0
137.25	0
137.5	0
137.75	0
138	0
138.25	0
138.5	0
138.75	0
139	0
139.25	0
139.5	0
139.75	0
140	0
140.25	0
140.5	0
140.75	0
141	0
141.25	0
141.5	0
141.75	0
142	0
142.25	0
142.5	0
142.75	0
143	0
143.25	0
143.5	0
143.75	0
144	0
144.25	0
144.5	0
144.75	0
145	0
145.25	0
145.5	0
145.75	0
146	0
146.25	0
146.5	0
146.75	0
147	0
147.25	0
147.5	0
147.75	0
148	0
148.25	0
148.5	0
148.75	0
149	0
149.25	0
149.5	0
149.75	0
150	0
150.25	0
150.5	0
150.75	0
151	0
151.25	0
151.5	0
151.75	0
152	0
152.25	0
152.5	0
152.75	0
153	0
153.25	0
153.5	0
153.75	0
154	0
154.25	0
154.5	0
154.75	0
155	0
155.25	0
155.5	0
155.75	0
156	0
156.25	0
156.5	0
156.75	0
157	0
157.25	0
157.5	0
157.75	0
158	0
158.25	0
158.5	0
158.75	0
159	0
159.25	0
159.5	0
159.75	0
160	0
160.25	0
160.5	0
160.75	0
161	0
161.25	0
161.5	0
161.75	0
162	0
162.25	0
162.5	0
162.75	0
163	0
163.25	0
163.5	0
163.75	0
164	0
164.25	0
164.5	0
164.75	0
165	0
165.25	0
165.5	0
165.75	0
166	0
166.25	0
166.5	0
166.75	0
167	0
167.25	0
167.5	0
167.75	0
168	0
168.25	0
168.5	0
168.75	0
169	0
169.25	0
169.5	0
169.75	0
170	0
170.25	0
170.5	0
170.75	0
171	0
171.25	0
171.5	0
171.75	0
172	0
172.25	0
172.5	0
172.75	0
173	0
173.25	0
173.5	0
173.75	0
174	0
174.25	0
174.5	0
174.75	0
175	0
175.25	0
175.5	0
175.75	0
176	0
176.25	0
176.5	0
176.75	0
177	0
177.25	0
177.5	0
177.75	0
178	0
178.25	0
178.5	0
178.75	0
179	0
179.25	0
179.5	0
179.75	0
180	0
180.25	0
180.5	0
180.75	0
181	0
181.25	0
181.5	0
181.75	0
182	0
182.25	0
182.5	0
182.75	0
183	0
183.25	0
183.5	0
183.75	0
184	0
184.25	0
184.5	0
184.75	0
185	0
185.25	0
185.5	0
185.75	0
186	0
186.25	0
186.5	0
186.75	0
187	0
187.25	0
187.5	0
187.75	0
188	0
188.25	0
188.5	0
188.75	0
189	0
189.25	0
189.5	0
189.75	0
190	0
190.25	0
190.5	0
190.75	0
191	0
191.25	0
191.5	0
191.75	0
192	0
192.25	0
192.5	0
192.75	0
193	0
193.25	0
193.5	0
193.75	0
194	0
194.25	0
194.5	0
194.75	0
195	0
195.25	0
195.5	0
195.75	0
196	0
196.25	0
196.5	0
196.75	0
197	0
197.25	0
197.5	0
197.75	0
198	0
198.25	0
198.5	0
198.75	0
199	0
199.25	0
199.5	0
199.75	0
200	0
200.25	0
200.5	0
200.75	0
201	0
201.25	0
201.5	0
201.75	0
202	0
202.25	0
202.5	0
202.75	0
203	0
203.25	0
203.5	0
203.75	0
204	0
204.25	0
204.5	0
204.75	0
205	0
205.25	0
205.5	0
205.75	0
206	0
206.25	0
206.5	0
206.75	0
207	0
207.25	0
207.5	0
207.75	0
208	0
208.25	0
208.5	0
208.75	0
209	0
209.25	0
209.5	0
209.75	0
210	0
210.25	0
210.5	0
210.75	0
211	0
211.25	0
211.5	0
211.75	0
212	0
212.25	0
212.5	0
212.75	0
213	0
213.25	0
213.5	0
213.75	0
214	0
214.25	0
214.5	0
214.75	0
215	0
215.25	0
215.5	0
215.75	0
216	0
216.25	0
216.5	0
216.75	0
217	0
217.25	0
217.5	0
217.75	0
218	0
218.25	0
218.5	0
218.75	0
219	0
219.25	0
219.5	0
219.75	0
220	0
220.25	0
220.5	0
220.75	0
221	0
221.25	0
221.5	0
221.75	0
222	0
222.25	0
222.5	0
222.75	0
223	0
223.25	0
223.5	0
223.75	0
224	0
224.25	0
224.5	0
224.75	0
225	0
225.25	0
225.5	0
225.75	0
226	0
226.25	0
226.5	0
226.75	0
227	0
227.25	0
227.5	0
227.75	0
228	0
228.25	0
228.5	0
228.75	0
229	0
229.25	0
229.5	0
229.75	0
230	0
230.25	0
230.5	0
230.75	0
231	0
231.25	0
231.5	0
231.75	0
232	0
232.25	0
232.5	0
232.75	0
233	0
233.25	0
233.5	0
233.75	0
234	0
234.25	0
234.5	0
234.75	0
235	0
235.25	0
235.5	0
235.75	0
236	0
236.25	0
236.5	0
236.75	0
237	0
237.25	0
237.5	0
237.75	0
238	0
238.25	0
238.5	0
238.75	0
239	0
239.25	0
239.5	0
239.75	0
240	0
240.25	0
240.5	0
240.75	0
241	0
241.25	0
241.5	0
241.75	0
242	0
242.25	0
242.5	0
242.75	0
243	0
243.25	0
243.5	0
243.75	0
244	0
244.25	0
244.5	0
244.75	0
245	0
245.25	0
245.5	0
245.75	0
246	0
246.25	0
246.5	0
246.75	0
247	0
247.25	0
247.5	0
247.75	0
248	0
248.25	0
248.5	0
248.75	0
249	0
249.25	0
249.5	0
249.75	0
250	0
250.25	0
250.5	0
250.75	0
251	0
251.25	0
251.5	0
251.75	0
252	0
252.25	0
252.5	0
252.75	0
253	0
253.25	0
253.5	0
253.75	0
254	0
254.25	0
254.5	0
254.75	0
255	0
255.25	0
255.5	0
255.75	0
256	0
256.25	0
256.5	0
256.75	0
257	0
257.25	0
257.5	0
257.75	0
258	0
258.25	0
258.5	0
258.75	0
259	0
259.25	0
259.5	0
259.75	0
260	0
260.25	0
260.5	0
260.75	0
261	0
261.25	0
261.5	0
261.75	0
262	0
262.25	0
262.5	0
262.75	0
263	0
263.25	0
263.5	0
263.75	0
264	0
264.25	0
264.5	0
264.75	0
265	0
265.25	0
265.5	0
265.75	0
266	0
266.25	0
266.5	0
266.75	0
267	0
267.25	0
267.5	0
267.75	0
268	0
268.25	0
268.5	0
268.75	0
269	0
269.25	0
269.5	0
269.75	0
270	0
270.25	0
270.5	0
270.75	0
271	0
271.25	0
271.5	0
271.75	0
272	0
272.25	0
272.5	0
272.75	0
273	0
273.25	0
273.5	0
273.75	0
274	0
274.25	0
274.5	0
274.75	0
275	0
275.25	0
275.5	0
275.75	0
276	0
276.25	0
276.5	0
276.75	0
277	0
277.25	0
277.5	0
277.75	0
278	0
278.25	0
278.5	0
278.75	0
279	0
279.25	0
279.5	0
279.75	0
280	0
280.25	0
280.5	0
280.75	0
281	0
281.25	0
281.5	0
281.75	0
282	0
282.25	0
282.5	0
282.75	0
283	0
283.25	0
283.5	0
283.75	0
284	0
284.25	0
284.5	0
284.75	0
285	0
285.25	0
285.5	0
285.75	0
286	0
286.25	0
286.5	0
286.75	0
287	0
287.25	0
287.5	0
287.75	0
288	0
288.25	0
288.5	0
288.75	0
289	0
289.25	0
289.5	0
289.75	0
290	0
290.25	0
290.5	0
290.75	0
291	0
291.25	0
291.5	0
291.75	0
292	0
292.25	0
292.5	0
292.75	0
293	0
293.25	0
293.5	0
293.75	0
294	0
294.25	0
294.5	0
294.75	0
295	0
295.25	0
295.5	0
295.75	0
296	0
296.25	0
296.5	0
296.75	0
297	0
297.25	0
297.5	0
297.75	0
298	0
298.25	0
298.5	0
298.75	0
299	0
299.25	0
299.5	0
299.75	0
300	0
300.25	0
300.5	0
300.75	0
301	0
301.25	0
301.5	0
301.75	0
302	0
302.25	0
302.5	0
302.75	0
303	0
303.25	0
303.5	0
303.75	0
304	0
304.25	0
304.5	0
304.75	0
305	0
305.25	0
305.5	0
305.75	0
306	0
306.25	0
306.5	0
306.75	0
307	0
307.25	0
307.5	0
307.75	0
308	0
308.25	0
308.5	0
308.75	0
309	0
309.25	0
309.5	0
309.75	0
310	0
310.25	0
310.5	0
310.75	0
311	0
311.25	0
311.5	0
311.75	0
312	0
312.25	0
312.5	0
312.75	0
313	0
313.25	0
313.5	0
313.75	0
314	0
314.25	0
314.5	0
314.75	0
315	0
315.25	0
315.5	0
315.75	0
316	0
316.25	0
316.5	0
316.75	0
317	0
317.25	0
317.5	0
317.75	0
318	0
318.25	0
318.5	0
318.75	0
319	0
319.25	0
319.5	0
319.75	0
320	0
320.25	0
320.5	0
320.75	0
321	0
321.25	0
321.5	0
321.75	0
322	0
322.25	0
322.5	0
322.75	0
323	0
323.25	0
323.5	0
323.75	0
324	0
324.25	0
324.5	0
324.75	0
325	0
325.25	0
325.5	0
325.75	0
326	0
326.25	0
326.5	0
326.75	0
327	0
327.25	0
327.5	0
327.75	0
328	0
328.25	0
328.5	0
328.75	0
329	0
329.25	0
329.5	0
329.75	0
330	0
330.25	0
330.5	0
330.75	0
331	0
331.25	0
331.5	0
331.75	0
332	0
332.25	0
332.5	0
332.75	0
333	0
333.25	0
333.5	0
333.75	0
334	0
334.25	0
334.5	0
334.75	0
335	0
335.25	0
335.5	0
335.75	0
336	0
336.25	0
336.5	0
336.75	0
337	0
337.25	0
337.5	0
337.75	0
338	0
338.25	0
338.5	0
338.75	0
339	0
339.25	0
339.5	0
339.75	0
340	0
340.25	0
340.5	0
340.75	0
341	0
341.25	0
341.5	0
341.75	0
342	0
342.25	0
342.5	0
342.75	0
343	0
343.25	0
343.5	0
343.75	0
344	0
344.25	0
344.5	0
344.75	0
345	0
345.25	0
345.5	0
[truncated: 2,566 more rows]

## Sheet: LBNP
Time	LBNP
0	0
0.05	0
0.1	0
0.15	0
0.2	0
0.25	0
0.3	0
0.35	0
0.4	0
0.45	0
0.5	0
0.55	0
0.6	0
0.65	0
0.7	0
0.75	0
0.8	0
0.85	0
0.9	0
0.95	0
1	0
1.05	0
1.1	0
1.15	0
1.2	0
1.25	0
1.3	0
1.35	0
1.4	0
1.45	0
1.5	0
1.55	0
1.6	0
1.65	0
1.7	0
1.75	0
1.8	0
1.85	0
1.9	0
1.95	0
2	0
2.05	0
2.1	0
2.15	0
2.2	0
2.25	0
2.3	0
2.35	0
2.4	0
2.45	0
2.5	0
2.55	0
2.6	0
2.65	0
2.7	0
2.75	0
2.8	0
2.85	0
2.9	0
2.95	0
3	0
3.05	0
3.1	0
3.15	0
3.2	0
3.25	0
3.3	0
3.35	0
3.4	0
3.45	0
3.5	0
3.55	0
3.6	0
3.65	0
3.7	0
3.75	0
3.8	0
3.85	0
3.9	0
3.95	0
4	0
4.05	0
4.1	0
4.15	0
4.2	0
4.25	0
4.3	0
4.35	0
4.4	0
4.45	0
4.5	0
4.55	0
4.6	0
4.65	0
4.7	0
4.75	0
4.8	0
4.85	0
4.9	0
4.95	0
5	0
5.05	0
5.1	0
5.15	0
5.2	0
5.25	0
5.3	0
5.35	0
5.4	0
5.45	0
5.5	0
5.55	0
5.6	0
5.65	0
5.7	0
5.75	0
5.8	0
5.85	0
5.9	0
5.95	0
6	0
6.05	0
6.1	0
6.15	0
6.2	0
6.25	0
6.3	0
6.35	0
6.4	0
6.45	0
6.5	0
6.55	0
6.6	0
6.65	0
6.7	0
6.75	0
6.8	0
6.85	0
6.9	0
6.95	0
7	0
7.05	0
7.1	0
7.15	0
7.2	0
7.25	0
7.3	0
7.35	0
7.4	0
7.45	0
7.5	0
7.55	0
7.6	0
7.65	0
7.7	0
7.75	0
7.8	0
7.85	0
7.9	0
7.95	0
8	0
8.05	0
8.1	0
8.15	0
8.2	0
8.25	0
8.3	0
8.35	0
8.4	0
8.45	0
8.5	0
8.55	0
8.6	0
8.65	0
8.7	0
8.75	0
8.8	0
8.85	0
8.9	0
8.95	0
9	0
9.05	0
9.1	0
9.15	0
9.2	0
9.25	0
9.3	0
9.35	0
9.4	0
9.45	0
9.5	0
9.55	0
9.6	0
9.65	0
9.7	0
9.75	0
9.8	0
9.85	0
9.9	0
9.95	0
10	0
10.05	0
10.1	0
10.15	0
10.2	0
10.25	0
10.3	0
10.35	0
10.4	0
10.45	0
10.5	0
10.55	0
10.6	0
10.65	0
10.7	0
10.75	0
10.8	0
10.85	0
10.9	0
10.95	0
11	0
11.05	0
11.1	0
11.15	0
11.2	0
11.25	0
11.3	0
11.35	0
11.4	0
11.45	0
11.5	0
11.55	0
11.6	0
11.65	0
11.7	0
11.75	0
11.8	0
11.85	0
11.9	0
11.95	0
12	0
12.05	0
12.1	0
12.15	0
12.2	0
12.25	0
12.3	0
12.35	0
12.4	0
12.45	0
12.5	0
12.55	0
12.6	0
12.65	0
12.7	0
12.75	0
12.8	0
12.85	0
12.9	0
12.95	0
13	0
13.05	0
13.1	0
13.15	0
13.2	0
13.25	0
13.3	0
13.35	0
13.4	0
13.45	0
13.5	0
13.55	0
13.6	0
13.65	0
13.7	0
13.75	0
13.8	0
13.85	0
13.9	0
13.95	0
14	0
14.05	0
14.1	0
14.15	0
14.2	0
14.25	0
14.3	0
14.35	0
14.4	0
14.45	0
14.5	0
14.55	0
14.6	0
14.65	0
14.7	0
14.75	0
14.8	0
14.85	0
14.9	0
14.95	0
15	0
15.05	0
15.1	0
15.15	0
15.2	0
15.25	0
15.3	0
15.35	0
15.4	0
15.45	0
15.5	0
15.55	0
15.6	0
15.65	0
15.7	0
15.75	0
15.8	0
15.85	0
15.9	0
15.95	0
16	0
16.05	0
16.1	0
16.15	0
16.2	0
16.25	0
16.3	0
16.35	0
16.4	0
16.45	0
16.5	0
16.55	0
16.6	0
16.65	0
16.7	0
16.75	0
16.8	0
16.85	0
16.9	0
16.95	0
17	0
17.05	0
17.1	0
17.15	0
17.2	0
17.25	0
17.3	0
17.35	0
17.4	0
17.45	0
17.5	0
17.55	0
17.6	0
17.65	0
17.7	0
17.75	0
17.8	0
17.85	0
17.9	0
17.95	0
18	0
18.05	0
18.1	0
18.15	0
18.2	0
18.25	0
18.3	0
18.35	0
18.4	0
18.45	0
18.5	0
18.55	0
18.6	0
18.65	0
18.7	0
18.75	0
18.8	0
18.85	0
18.9	0
18.95	0
19	0
19.05	0
19.1	0
19.15	0
19.2	0
19.25	0
19.3	0
19.35	0
19.4	0
19.45	0
19.5	0
19.55	0
19.6	0
19.65	0
19.7	0
19.75	0
19.8	0
19.85	0
19.9	0
19.95	0
20	0
20.05	0
20.1	0
20.15	0
20.2	0
20.25	0
20.3	0
20.35	0
20.4	0
20.45	0
20.5	0
20.55	0
20.6	0
20.65	0
20.7	0
20.75	0
20.8	0
20.85	0
20.9	0
20.95	0
21	0
21.05	0
21.1	0
21.15	0
21.2	0
21.25	0
21.3	0
21.35	0
21.4	0
21.45	0
21.5	0
21.55	0
21.6	0
21.65	0
21.7	0
21.75	0
21.8	0
21.85	0
21.9	0
21.95	0
22	0
22.05	0
22.1	0
22.15	0
22.2	0
22.25	0
22.3	0
22.35	0
22.4	0
22.45	0
22.5	0
22.55	0
22.6	0
22.65	0
22.7	0
22.75	0
22.8	0
22.85	0
22.9	0
22.95	0
23	0
23.05	0
23.1	0
23.15	0
23.2	0
23.25	0
23.3	0
23.35	0
23.4	0
23.45	0
23.5	0
23.55	0
23.6	0
23.65	0
23.7	0
23.75	0
23.8	0
23.85	0
23.9	0
23.95	0
24	0
24.05	0
24.1	0
24.15	0
24.2	0
24.25	0
24.3	0
24.35	0
24.4	0
24.45	0
24.5	0
24.55	0
24.6	0
24.65	0
24.7	0
24.75	0
24.8	0
24.85	0
24.9	0
24.95	0
25	0
25.05	0
25.1	0
25.15	0
25.2	0
25.25	0
25.3	0
25.35	0
25.4	0
25.45	0
25.5	0
25.55	0
25.6	0
25.65	0
25.7	0
25.75	0
25.8	0
25.85	0
25.9	0
25.95	0
26	0
26.05	0
26.1	0
26.15	0
26.2	0
26.25	0
26.3	0
26.35	0
26.4	0
26.45	0
26.5	0
26.55	0
26.6	0
26.65	0
26.7	0
26.75	0
26.8	0
26.85	0
26.9	0
26.95	0
27	0
27.05	0
27.1	0
27.15	0
27.2	0
27.25	0
27.3	0
27.35	0
27.4	0
27.45	0
27.5	0
27.55	0
27.6	0
27.65	0
27.7	0
27.75	0
27.8	0
27.85	0
27.9	0
27.95	0
28	0
28.05	0
28.1	0
28.15	0
28.2	0
28.25	0
28.3	0
28.35	0
28.4	0
28.45	0
28.5	0
28.55	0
28.6	0
28.65	0
28.7	0
28.75	0
28.8	0
28.85	0
28.9	0
28.95	0
29	0
29.05	0
29.1	0
29.15	0
29.2	0
29.25	0
29.3	0
29.35	0
29.4	0
29.45	0
29.5	0
29.55	0
29.6	0
29.65	0
29.7	0
29.75	0
29.8	0
29.85	0
29.9	0
29.95	0
30	0
30.05	0
30.1	0
30.15	0
30.2	0
30.25	0
30.3	0
30.35	0
30.4	0
30.45	0
30.5	0
30.55	0
30.6	0
30.65	0
30.7	0
30.75	0
30.8	0
30.85	0
30.9	0
30.95	0
31	0
31.05	0
31.1	0
31.15	0
31.2	0
31.25	0
31.3	0
31.35	0
31.4	0
31.45	0
31.5	0
31.55	0
31.6	0
31.65	0
31.7	0
31.75	0
31.8	0
31.85	0
31.9	0
31.95	0
32	0
32.05	0
32.1	0
32.15	0
32.2	0
32.25	0
32.3	0
32.35	0
32.4	0
32.45	0
32.5	0
32.55	0
32.6	0
32.65	0
32.7	0
32.75	0
32.8	0
32.85	0
32.9	0
32.95	0
33	0
33.05	0
33.1	0
33.15	0
33.2	0
33.25	0
33.3	0
33.35	0
33.4	0
33.45	0
33.5	0
33.55	0
33.6	0
33.65	0
33.7	0
33.75	0
33.8	0
33.85	0
33.9	0
33.95	0
34	0
34.05	0
34.1	0
34.15	0
34.2	0
34.25	0
34.3	0
34.35	0
34.4	0
34.45	0
34.5	0
34.55	0
34.6	0
34.65	0
34.7	0
34.75	0
34.8	0
34.85	0
34.9	0
34.95	0
35	0
35.05	0
35.1	0
35.15	0
35.2	0
35.25	0
35.3	0
35.35	0
35.4	0
35.45	0
35.5	0
35.55	0
35.6	0
35.65	0
35.7	0
35.75	0
35.8	0
35.85	0
35.9	0
35.95	0
36	0
36.05	0
36.1	0
36.15	0
36.2	0
36.25	0
36.3	0
36.35	0
36.4	0
36.45	0
36.5	0
36.55	0
36.6	0
36.65	0
36.7	0
36.75	0
36.8	0
36.85	0
36.9	0
36.95	0
37	0
37.05	0
37.1	0
37.15	0
37.2	0
37.25	0
37.3	0
37.35	0
37.4	0
37.45	0
37.5	0
37.55	0
37.6	0
37.65	0
37.7	0
37.75	0
37.8	0
37.85	0
37.9	0
37.95	0
38	0
38.05	0
38.1	0
38.15	0
38.2	0
38.25	0
38.3	0
38.35	0
38.4	0
38.45	0
38.5	0
38.55	0
38.6	0
38.65	0
38.7	0
38.75	0
38.8	0
38.85	0
38.9	0
38.95	0
39	0
39.05	0
39.1	0
39.15	0
39.2	0
39.25	0
39.3	0
39.35	0
39.4	0
39.45	0
39.5	0
39.55	0
39.6	0
39.65	0
39.7	0
39.75	0
39.8	0
39.85	0
39.9	0
39.95	0
40	0
40.05	0
40.1	0
40.15	0
40.2	0
40.25	0
40.3	0
40.35	0
40.4	0
40.45	0
40.5	0
40.55	0
40.6	0
40.65	0
40.7	0
40.75	0
40.8	0
40.85	0
40.9	0
40.95	0
41	0
41.05	0
41.1	0
41.15	0
41.2	0
41.25	0
41.3	0
41.35	0
41.4	0
41.45	0
41.5	0
41.55	0
41.6	0
41.65	0
41.7	0
41.75	0
41.8	0
41.85	0
41.9	0
41.95	0
42	0
42.05	0
42.1	0
42.15	0
42.2	0
42.25	0
42.3	0
42.35	0
42.4	0
42.45	0
42.5	0
42.55	0
42.6	0
42.65	0
42.7	0
42.75	0
42.8	0
42.85	0
42.9	0
42.95	0
43	0
43.05	0
43.1	0
43.15	0
43.2	0
43.25	0
43.3	0
43.35	0
43.4	0
43.45	0
43.5	0
43.55	0
43.6	0
43.65	0
43.7	0
43.75	0
43.8	0
43.85	0
43.9	0
43.95	0
44	0
44.05	0
44.1	0
44.15	0
44.2	0
44.25	0
44.3	0
44.35	0
44.4	0
44.45	0
44.5	0
44.55	0
44.6	0
44.65	0
44.7	0
44.75	0
44.8	0
44.85	0
44.9	0
44.95	0
45	0
45.05	0
45.1	0
45.15	0
45.2	0
45.25	0
45.3	0
45.35	0
45.4	0
45.45	0
45.5	0
45.55	0
45.6	0
45.65	0
45.7	0
45.75	0
45.8	0
45.85	0
45.9	0
45.95	0
46	0
46.05	0
46.1	0
46.15	0
46.2	0
46.25	0
46.3	0
46.35	0
46.4	0
46.45	0
46.5	0
46.55	0
46.6	0
46.65	0
46.7	0
46.75	0
46.8	0
46.85	0
46.9	0
46.95	0
47	0
47.05	0
47.1	0
47.15	0
47.2	0
47.25	0
47.3	0
47.35	0
47.4	0
47.45	0
47.5	0
47.55	0
47.6	0
47.65	0
47.7	0
47.75	0
47.8	0
47.85	0
47.9	0
47.95	0
48	0
48.05	0
48.1	0
48.15	0
48.2	0
48.25	0
48.3	0
48.35	0
48.4	0
48.45	0
48.5	0
48.55	0
48.6	0
48.65	0
48.7	0
48.75	0
48.8	0
48.85	0
48.9	0
48.95	0
49	0
49.05	0
49.1	0
49.15	0
49.2	0
49.25	0
49.3	0
49.35	0
49.4	0
49.45	0
49.5	0
49.55	0
49.6	0
49.65	0
49.7	0
49.75	0
49.8	0
49.85	0
49.9	0
49.95	0
50	0
50.05	0
50.1	0
50.15	0
50.2	0
50.25	0
50.3	0
50.35	0
50.4	0
50.45	0
50.5	0
50.55	0
50.6	0
50.65	0
50.7	0
50.75	0
50.8	0
50.85	0
50.9	0
50.95	0
51	0
51.05	0
51.1	0
51.15	0
51.2	0
51.25	0
51.3	0
51.35	0
51.4	0
51.45	0
51.5	0
51.55	0
51.6	0
51.65	0
51.7	0
51.75	0
51.8	0
51.85	0
51.9	0
51.95	0
52	0
52.05	0
52.1	0
52.15	0
52.2	0
52.25	0
52.3	0
52.35	0
52.4	0
52.45	0
52.5	0
52.55	0
52.6	0
52.65	0
52.7	0
52.75	0
52.8	0
52.85	0
52.9	0
52.95	0
53	0
53.05	0
53.1	0
53.15	0
53.2	0
53.25	0
53.3	0
53.35	0
53.4	0
53.45	0
53.5	0
53.55	0
53.6	0
53.65	0
53.7	0
53.75	0
53.8	0
53.85	0
53.9	0
53.95	0
54	0
54.05	0
54.1	0
54.15	0
54.2	0
54.25	0
54.3	0
54.35	0
54.4	0
54.45	0
54.5	0
54.55	0
54.6	0
54.65	0
54.7	0
54.75	0
54.8	0
54.85	0
54.9	0
54.95	0
55	0
55.05	0
55.1	0
55.15	0
55.2	0
55.25	0
55.3	0
55.35	0
55.4	0
55.45	0
55.5	0
55.55	0
55.6	0
55.65	0
55.7	0
55.75	0
55.8	0
55.85	0
55.9	0
55.95	0
56	0
56.05	0
56.1	0
56.15	0
56.2	0
56.25	0
56.3	0
56.35	0
56.4	0
56.45	0
56.5	0
56.55	0
56.6	0
56.65	0
56.7	0
56.75	0
56.8	0
56.85	0
56.9	0
56.95	0
57	0
57.05	0
57.1	0
57.15	0
57.2	0
57.25	0
57.3	0
57.35	0
57.4	0
57.45	0
57.5	0
57.55	0
57.6	0
57.65	0
57.7	0
57.75	0
57.8	0
57.85	0
57.9	0
57.95	0
58	0
58.05	0
58.1	0
58.15	0
58.2	0
58.25	0
58.3	0
58.35	0
58.4	0
58.45	0
58.5	0
58.55	0
58.6	0
58.65	0
58.7	0
58.75	0
58.8	0
58.85	0
58.9	0
58.95	0
59	0
59.05	0
59.1	0
59.15	0
59.2	0
59.25	0
59.3	0
59.35	0
59.4	0
59.45	0
59.5	0
59.55	0
59.6	0
59.65	0
59.7	0
59.75	0
59.8	0
59.85	0
59.9	0
59.95	0
60	0
60.05	0
60.1	0
60.15	0
60.2	0
60.25	0
60.3	0
60.35	0
60.4	0
60.45	0
60.5	0
60.55	0
60.6	0
60.65	0
60.7	0
60.75	0
60.8	0
60.85	0
60.9	0
60.95	0
61	0
61.05	0
61.1	0
61.15	0
61.2	0
61.25	0
61.3	0
61.35	0
61.4	0
61.45	0
61.5	0
61.55	0
61.6	0
61.65	0
61.7	0
61.75	0
61.8	0
61.85	0
61.9	0
61.95	0
62	0
62.05	0
62.1	0
62.15	0
62.2	0
62.25	0
62.3	0
62.35	0
62.4	0
62.45	0
62.5	0
62.55	0
62.6	0
62.65	0
62.7	0
62.75	0
62.8	0
62.85	0
62.9	0
62.95	0
63	0
63.05	0
63.1	0
63.15	0
63.2	0
63.25	0
63.3	0
63.35	0
63.4	0
63.45	0
63.5	0
63.55	0
63.6	0
63.65	0
63.7	0
63.75	0
63.8	0
63.85	0
63.9	0
63.95	0
64	0
64.05	0
64.1	0
64.15	0
64.2	0
64.25	0
64.3	0
64.35	0
64.4	0
64.45	0
64.5	0
64.55	0
64.6	0
64.65	0
64.7	0
64.75	0
64.8	0
64.85	0
64.9	0
64.95	0
65	0
65.05	0
65.1	0
65.15	0
65.2	0
65.25	0
65.3	0
65.35	0
65.4	0
65.45	0
65.5	0
65.55	0
65.6	0
65.65	0
65.7	0
65.75	0
65.8	0
65.85	0
65.9	0
65.95	0
66	0
66.05	0
66.1	0
66.15	0
66.2	0
66.25	0
66.3	0
66.35	0
66.4	0
66.45	0
66.5	0
66.55	0
66.6	0
66.65	0
66.7	0
66.75	0
66.8	0
66.85	0
66.9	0
66.95	0
67	0
67.05	0
67.1	0
67.15	0
67.2	0
67.25	0
67.3	0
67.35	0
67.4	0
67.45	0
67.5	0
67.55	0
67.6	0
67.65	0
67.7	0
67.75	0
67.8	0
67.85	0
67.9	0
67.95	0
68	0
68.05	0
68.1	0
68.15	0
68.2	0
68.25	0
68.3	0
68.35	0
68.4	0
68.45	0
68.5	0
68.55	0
68.6	0
68.65	0
68.7	0
68.75	0
68.8	0
68.85	0
68.9	0
68.95	0
69	0
69.05	0
69.1	0
69.15	0
69.2	0
69.25	0
69.3	0
69.35	0
69.4	0
69.45	0
69.5	0
69.55	0
69.6	0
69.65	0
69.7	0
69.75	0
69.8	0
69.85	0
69.9	0
69.95	0
70	0
70.05	0
70.1	0
70.15	0
70.2	0
70.25	0
70.3	0
70.35	0
70.4	0
70.45	0
70.5	0
70.55	0
70.6	0
70.65	0
70.7	0
70.75	0
70.8	0
70.85	0
70.9	0
70.95	0
71	0
71.05	0
71.1	0
71.15	0
71.2	0
71.25	0
71.3	0
71.35	0
71.4	0
71.45	0
71.5	0
71.55	0
71.6	0
71.65	0
71.7	0
71.75	0
71.8	0
71.85	0
71.9	0
71.95	0
72	0
72.05	0
72.1	0
72.15	0
72.2	0
72.25	0
72.3	0
72.35	0
72.4	0
72.45	0
72.5	0
72.55	0
72.6	0
72.65	0
72.7	0
72.75	0
72.8	0
72.85	0
72.9	0
72.95	0
73	0
73.05	0
73.1	0
73.15	0
73.2	0
73.25	0
73.3	0
73.35	0
73.4	0
73.45	0
73.5	0
73.55	0
73.6	0
73.65	0
73.7	0
73.75	0
73.8	0
73.85	0
73.9	0
73.95	0
74	0
74.05	0
74.1	0
74.15	0
74.2	0
74.25	0
74.3	0
74.35	0
74.4	0
74.45	0
74.5	0
74.55	0
74.6	0
74.65	0
74.7	0
74.75	0
74.8	0
74.85	0
74.9	0
74.95	0
75	0
75.05	0
75.1	0
75.15	0
75.2	0
75.25	0
75.3	0
75.35	0
75.4	0
75.45	0
75.5	0
75.55	0
75.6	0
75.65	0
75.7	0
75.75	0
75.8	0
75.85	0
75.9	0
75.95	0
76	0
76.05	0
76.1	0
76.15	0
76.2	0
76.25	0
76.3	0
76.35	0
76.4	0
76.45	0
76.5	0
76.55	0
76.6	0
76.65	0
76.7	0
76.75	0
76.8	0
76.85	0
76.9	0
76.95	0
77	0
77.05	0
77.1	0
77.15	0
77.2	0
77.25	0
77.3	0
77.35	0
77.4	0
77.45	0
77.5	0
77.55	0
77.6	0
77.65	0
77.7	0
77.75	0
77.8	0
77.85	0
77.9	0
77.95	0
78	0
78.05	0
78.1	0
78.15	0
78.2	0
78.25	0
78.3	0
78.35	0
78.4	0
78.45	0
78.5	0
78.55	0
78.6	0
78.65	0
78.7	0
78.75	0
78.8	0
78.85	0
78.9	0
78.95	0
79	0
79.05	0
79.1	0
79.15	0
79.2	0
79.25	0
79.3	0
79.35	0
79.4	0
79.45	0
79.5	0
79.55	0
79.6	0
79.65	0
79.7	0
79.75	0
79.8	0
79.85	0
79.9	0
79.95	0
80	0
80.05	0
80.1	0
80.15	0
80.2	0
80.25	0
80.3	0
80.35	0
80.4	0
80.45	0
80.5	0
80.55	0
80.6	0
80.65	0
80.7	0
80.75	0
80.8	0
80.85	0
80.9	0
80.95	0
81	0
81.05	0
81.1	0
81.15	0
81.2	0
81.25	0
81.3	0
81.35	0
81.4	0
81.45	0
81.5	0
81.55	0
81.6	0
81.65	0
81.7	0
81.75	0
81.8	0
81.85	0
81.9	0
81.95	0
82	0
82.05	0
82.1	0
82.15	0
82.2	0
82.25	0
82.3	0
82.35	0
82.4	0
82.45	0
82.5	0
82.55	0
82.6	0
82.65	0
82.7	0
82.75	0
82.8	0
82.85	0
82.9	0
82.95	0
83	0
83.05	0
83.1	0
83.15	0
83.2	0
83.25	0
83.3	0
83.35	0
83.4	0
83.45	0
83.5	0
83.55	0
83.6	0
83.65	0
83.7	0
83.75	0
83.8	0
83.85	0
83.9	0
83.95	0
84	0
84.05	0
84.1	0
84.15	0
84.2	0
84.25	0
84.3	0
84.35	0
84.4	0
84.45	0
84.5	0
84.55	0
84.6	0
84.65	0
84.7	0
84.75	0
84.8	0
84.85	0
84.9	0
84.95	0
85	0
85.05	0
85.1	0
85.15	0
85.2	0
85.25	0
85.3	0
85.35	0
85.4	0
85.45	0
85.5	0
85.55	0
85.6	0
85.65	0
85.7	0
85.75	0
85.8	0
85.85	0
85.9	0
85.95	0
86	0
86.05	0
86.1	0
86.15	0
86.2	0
86.25	0
86.3	0
86.35	0
86.4	0
86.45	0
86.5	0
86.55	0
86.6	0
86.65	0
86.7	0
86.75	0
86.8	0
86.85	0
86.9	0
86.95	0
87	0
87.05	0
87.1	0
87.15	0
87.2	0
87.25	0
87.3	0
87.35	0
87.4	0
87.45	0
87.5	0
87.55	0
87.6	0
87.65	0
87.7	0
87.75	0
87.8	0
87.85	0
87.9	0
87.95	0
88	0
88.05	0
88.1	0
88.15	0
88.2	0
88.25	0
88.3	0
88.35	0
88.4	0
88.45	0
88.5	0
88.55	0
88.6	0
88.65	0
88.7	0
88.75	0
88.8	0
88.85	0
88.9	0
88.95	0
89	0
89.05	0
89.1	0
89.15	0
89.2	0
89.25	0
89.3	0
89.35	0
89.4	0
89.45	0
89.5	0
89.55	0
89.6	0
89.65	0
89.7	0
89.75	0
89.8	0
89.85	0
89.9	0
89.95	0
90	0
90.05	0
90.1	0
90.15	0
90.2	0
90.25	0
90.3	0
90.35	0
90.4	0
90.45	0
90.5	0
90.55	0
90.6	0
90.65	0
90.7	0
90.75	0
90.8	0
90.85	0
90.9	0
90.95	0
91	0
91.05	0
91.1	0
91.15	0
91.2	0
91.25	0
91.3	0
91.35	0
91.4	0
91.45	0
91.5	0
91.55	0
91.6	0
91.65	0
91.7	0
91.75	0
91.8	0
91.85	0
91.9	0
91.95	0
92	0
92.05	0
92.1	0
92.15	0
92.2	0
92.25	0
92.3	0
92.35	0
92.4	0
92.45	0
92.5	0
92.55	0
92.6	0
92.65	0
92.7	0
92.75	0
92.8	0
92.85	0
92.9	0
92.95	0
93	0
93.05	0
93.1	0
93.15	0
93.2	0
93.25	0
93.3	0
93.35	0
93.4	0
93.45	0
93.5	0
93.55	0
93.6	0
93.65	0
93.7	0
93.75	0
93.8	0
93.85	0
93.9	0
93.95	0
94	0
94.05	0
94.1	0
94.15	0
94.2	0
94.25	0
94.3	0
94.35	0
94.4	0
94.45	0
94.5	0
94.55	0
94.6	0
94.65	0
94.7	0
94.75	0
94.8	0
94.85	0
94.9	0
94.95	0
95	0
95.05	0
95.1	0
95.15	0
95.2	0
95.25	0
95.3	0
95.35	0
95.4	0
95.45	0
95.5	0
95.55	0
95.6	0
95.65	0
95.7	0
95.75	0
95.8	0
95.85	0
95.9	0
95.95	0
96	0
96.05	0
96.1	0
96.15	0
96.2	0
96.25	0
96.3	0
96.35	0
96.4	0
96.45	0
96.5	0
96.55	0
96.6	0
96.65	0
96.7	0
96.75	0
96.8	0
96.85	0
96.9	0
96.95	0
97	0
97.05	0
97.1	0
97.15	0
97.2	0
97.25	0
97.3	0
97.35	0
97.4	0
97.45	0
97.5	0
97.55	0
97.6	0
97.65	0
97.7	0
97.75	0
97.8	0
97.85	0
97.9	0
97.95	0
98	0
98.05	0
98.1	0
98.15	0
98.2	0
98.25	0
98.3	0
98.35	0
98.4	0
98.45	0
98.5	0
98.55	0
98.6	0
98.65	0
98.7	0
98.75	0
98.8	0
98.85	0
98.9	0
98.95	0
99	0
99.05	0
99.1	0
99.15	0
99.2	0
99.25	0
99.3	0
99.35	0
99.4	0
99.45	0
99.5	0
99.55	0
99.6	0
99.65	0
99.7	0
99.75	0
99.8	0
99.85	0
99.9	0
[truncated: 20,817 more rows]

## Sheet: ECG
Time	ECG
0	-0.00521203
0.01	-0.00464777
0.02	0.00748607
0.03	0.0151582
0.04	0.0209037
0.05	0.040181
0.06	0.0661201
0.07	0.0923256
0.08	0.126857
0.09	0.167384
0.1	0.206431
0.11	0.245026
0.12	0.282037
0.13	0.309116
0.14	0.317683
0.15	0.286988
0.16	0.215992
0.17	0.137416
0.18	0.0718856
0.19	0.0252547
0.2	-0.00407486
0.21	-0.0180121
0.22	-0.0281769
0.23	-0.0359962
0.24	-0.0330856
0.25	-0.0334056
0.26	-0.0385683
0.27	-0.0420315
0.28	-0.0379462
0.29	-0.0340786
0.3	-0.031451
0.31	-0.0193856
0.32	-0.0151407
0.33	-0.0166248
0.34	-0.0127769
0.35	-0.00864572
0.36	-0.00470959
0.37	-0.00511926
0.38	-0.00872401
0.39	-0.0100094
0.4	-0.00677134
0.41	-0.004379
0.42	-0.00380004
0.43	-0.0014925
0.44	-0.00167892
0.45	-0.00180719
0.46	-0.00354421
0.47	-0.00467074
0.48	-0.00295745
0.49	-0.00761606
0.5	-0.00916017
0.51	-0.00742487
0.52	-0.011946
0.53	-0.00805365
0.54	-0.010142
0.55	-0.021888
0.56	-0.019314
0.57	-0.0214973
0.58	-0.000770855
0.59	0.0265176
0.6	0.0405086
0.61	0.0861029
0.62	0.0936834
0.63	0.0514698
0.64	0.0071558
0.65	-0.0384331
0.66	-0.0662243
0.67	-0.0665483
0.68	-0.0730036
0.69	-0.0777782
0.7	-0.0668008
0.71	-0.0804106
0.72	-0.0374775
0.73	0.0427652
0.74	0.395607
0.75	0.912072
0.76	0.603621
0.77	-0.0707494
0.78	-0.1038
0.79	0.0366637
0.8	0.0126459
0.81	-0.00667433
0.82	-0.00481291
0.83	0.00591785
0.84	0.0154963
0.85	0.024231
0.86	0.0323047
0.87	0.0480195
0.88	0.0601733
0.89	0.0743716
0.9	0.0995933
0.91	0.121502
0.92	0.145436
0.93	0.171724
0.94	0.206956
0.95	0.239277
0.96	0.265415
0.97	0.302563
0.98	0.327645
0.99	0.324797
1	0.285967
1.01	0.211161
1.02	0.132937
1.03	0.0707844
1.04	0.0279055
1.05	0.0013439
1.06	-0.0121987
1.07	-0.0159373
1.08	-0.0184539
1.09	-0.0218466
1.1	-0.0223708
1.11	-0.024411
1.12	-0.0294892
1.13	-0.0325509
1.14	-0.0313069
1.15	-0.0218853
1.16	-0.0166612
1.17	-0.0152658
1.18	-0.010842
1.19	-0.0105164
1.2	-0.00801072
1.21	-0.00449182
1.22	-0.00856078
1.23	-0.0215681
1.24	-0.032539
1.25	-0.0389334
1.26	-0.0409035
1.27	-0.0369653
1.28	-0.0405029
1.29	-0.0415577
1.3	-0.040191
1.31	-0.0447136
1.32	-0.0448641
1.33	-0.0459166
1.34	-0.0491612
1.35	-0.0532282
1.36	-0.0572941
1.37	-0.0554488
1.38	-0.0542201
1.39	-0.054706
1.4	-0.0502375
1.41	-0.0549475
1.42	-0.0448421
1.43	-0.0115707
1.44	0.00657301
1.45	0.0375434
1.46	0.0592089
1.47	0.0324491
1.48	-0.0118619
1.49	-0.052696
1.5	-0.0814524
1.51	-0.0834354
1.52	-0.075475
1.53	-0.0882586
1.54	-0.0771878
1.55	-0.0865302
1.56	-0.0769385
1.57	-0.0225063
1.58	0.202282
1.59	0.775916
1.6	0.793328
1.61	0.0856234
1.62	-0.159901
1.63	-0.0068111
1.64	0.00275982
1.65	-0.0299533
1.66	-0.036265
1.67	-0.026387
1.68	-0.0238347
1.69	-0.0281944
1.7	-0.0198815
1.71	0.000667096
1.72	0.0179233
1.73	0.028475
1.74	0.0489001
1.75	0.073446
1.76	0.0994695
1.77	0.128315
1.78	0.165146
1.79	0.201945
1.8	0.232617
1.81	0.269272
1.82	0.298455
1.83	0.308304
1.84	0.283692
1.85	0.21704
1.86	0.143386
1.87	0.0820481
1.88	0.0321136
1.89	0.00193081
1.9	-0.0113008
1.91	-0.0229788
1.92	-0.0310816
1.93	-0.0328313
1.94	-0.0359335
1.95	-0.0329565
1.96	-0.0308733
1.97	-0.0313723
1.98	-0.0289318
1.99	-0.0323045
2	-0.0282502
2.01	-0.0228666
2.02	-0.0264969
2.03	-0.0261792
2.04	-0.0278184
2.05	-0.0336749
2.06	-0.041545
2.07	-0.0522512
2.08	-0.0586707
2.09	-0.0594982
2.1	-0.059543
2.11	-0.0619881
2.12	-0.0647701
2.13	-0.065733
2.14	-0.0615613
2.15	-0.0560588
2.16	-0.0586739
2.17	-0.0636008
2.18	-0.0654092
2.19	-0.0590141
2.2	-0.0568256
2.21	-0.0601441
2.22	-0.0588538
2.23	-0.0572657
2.24	-0.0277767
2.25	-0.00317411
2.26	0.0136502
2.27	0.0498107
2.28	0.0440813
2.29	0.00665733
2.3	-0.035944
2.31	-0.0709469
2.32	-0.0938531
2.33	-0.0990849
2.34	-0.100869
2.35	-0.11028
2.36	-0.102307
2.37	-0.117497
2.38	-0.0812929
2.39	-0.0204417
2.4	0.325375
2.41	0.875843
2.42	0.590168
2.43	-0.0860005
2.44	-0.144883
2.45	-0.0192011
2.46	-0.0248114
2.47	-0.0407531
2.48	-0.0364921
2.49	-0.0205796
2.5	-0.0178392
2.51	-0.0149474
2.52	-0.00888626
2.53	0.00132509
2.54	0.00534152
2.55	0.0148013
2.56	0.0393519
2.57	0.0663196
2.58	0.097134
2.59	0.125387
2.6	0.156233
2.61	0.192972
2.62	0.229133
2.63	0.261681
2.64	0.280245
2.65	0.27693
2.66	0.230559
2.67	0.147949
2.68	0.069076
2.69	0.00691691
2.7	-0.0347951
2.71	-0.0600341
2.72	-0.0733429
2.73	-0.0760915
2.74	-0.0793042
2.75	-0.0837169
2.76	-0.0843518
2.77	-0.0818895
2.78	-0.0799461
2.79	-0.0785972
2.8	-0.0760297
2.81	-0.0770748
2.82	-0.081303
2.83	-0.0812134
2.84	-0.0792366
2.85	-0.0821859
2.86	-0.0867987
2.87	-0.0879555
2.88	-0.0861753
2.89	-0.0873838
2.9	-0.0936283
2.91	-0.0989567
2.92	-0.0997015
2.93	-0.0997847
2.94	-0.103568
2.95	-0.102949
2.96	-0.100659
2.97	-0.101449
2.98	-0.0985632
2.99	-0.0949437
3	-0.0970569
3.01	-0.106856
3.02	-0.113006
3.03	-0.118753
3.04	-0.117814
3.05	-0.108725
3.06	-0.113035
3.07	-0.0908319
3.08	-0.0645818
3.09	-0.0492591
3.1	-0.00234565
3.11	0.00455485
3.12	-0.0331451
3.13	-0.0739095
3.14	-0.107665
3.15	-0.123751
3.16	-0.126055
3.17	-0.121843
3.18	-0.127175
3.19	-0.116009
3.2	-0.128929
3.21	-0.10616
3.22	-0.0467635
3.23	0.243889
3.24	0.828058
3.25	0.694741
3.26	-0.0183582
3.27	-0.16767
3.28	-0.0252361
3.29	-0.0252242
3.3	-0.0439533
3.31	-0.041047
3.32	-0.0255591
3.33	-0.0235719
3.34	-0.0186179
3.35	-0.00408439
3.36	0.0119743
3.37	0.0277695
3.38	0.0397182
3.39	0.0600109
3.4	0.0867224
3.41	0.115227
3.42	0.143385
3.43	0.17322
3.44	0.21097
3.45	0.252195
3.46	0.287843
3.47	0.3139
3.48	0.314284
3.49	0.269599
3.5	0.19662
3.51	0.121338
3.52	0.0513774
3.53	0.000287741
3.54	-0.0295523
3.55	-0.0447816
3.56	-0.0504781
3.57	-0.058549
3.58	-0.0631912
3.59	-0.0632926
3.6	-0.0639041
3.61	-0.0613577
3.62	-0.0554603
3.63	-0.0536309
3.64	-0.0547202
3.65	-0.0511792
3.66	-0.0508604
3.67	-0.0482823
3.68	-0.0448325
3.69	-0.0461886
3.7	-0.0423779
3.71	-0.0440577
3.72	-0.0490189
3.73	-0.0543042
3.74	-0.0626373
3.75	-0.0678367
3.76	-0.076453
3.77	-0.0826012
3.78	-0.0888341
3.79	-0.0905551
3.8	-0.0914274
3.81	-0.0969785
3.82	-0.0914613
3.83	-0.0929734
3.84	-0.0960287
3.85	-0.0980091
3.86	-0.0845818
3.87	-0.0529602
3.88	-0.0412665
3.89	-0.0104063
3.9	0.0123937
3.91	-0.0134794
3.92	-0.0553084
3.93	-0.0961299
3.94	-0.120879
3.95	-0.130925
3.96	-0.135564
3.97	-0.144443
3.98	-0.129567
3.99	-0.138583
4	-0.129416
4.01	-0.0975883
4.02	0.0760704
4.03	0.631969
4.04	0.756777
4.05	0.146385
4.06	-0.193023
4.07	-0.111081
4.08	-0.0559391
4.09	-0.0900783
4.1	-0.104015
4.11	-0.0865829
4.12	-0.0838175
4.13	-0.0772092
4.14	-0.0714482
4.15	-0.0573823
4.16	-0.0350123
4.17	-0.0217284
4.18	-0.00912982
4.19	0.0093638
4.2	0.0364941
4.21	0.0643336
4.22	0.0951049
4.23	0.127433
4.24	0.161958
4.25	0.19972
4.26	0.226725
4.27	0.239216
4.28	0.21151
4.29	0.139227
4.3	0.0636109
4.31	-0.00350284
4.32	-0.0521096
4.33	-0.0813528
4.34	-0.102847
4.35	-0.110984
4.36	-0.116312
4.37	-0.121107
4.38	-0.120226
4.39	-0.114776
4.4	-0.109972
4.41	-0.113548
4.42	-0.112351
4.43	-0.102663
4.44	-0.0945143
4.45	-0.0905312
4.46	-0.0882992
4.47	-0.0857609
4.48	-0.0807908
4.49	-0.0781132
4.5	-0.0772065
4.51	-0.073861
4.52	-0.0772795
4.53	-0.0834856
4.54	-0.0837924
4.55	-0.0811556
4.56	-0.0800267
4.57	-0.0811136
4.58	-0.0812915
4.59	-0.0808809
4.6	-0.0780037
4.61	-0.0785709
4.62	-0.0776987
4.63	-0.0692465
4.64	-0.0732202
4.65	-0.0772145
4.66	-0.0793585
4.67	-0.0677404
4.68	-0.0331863
4.69	-0.021126
4.7	0.00872173
4.71	0.0402002
4.72	0.0191393
4.73	-0.0171036
4.74	-0.0547166
4.75	-0.085265
4.76	-0.102213
4.77	-0.102977
4.78	-0.12124
4.79	-0.117424
4.8	-0.115969
4.81	-0.120138
4.82	-0.0647914
4.83	0.0679059
4.84	0.592853
4.85	0.884618
4.86	0.271551
4.87	-0.181992
4.88	-0.0779894
4.89	-0.0167135
4.9	-0.0381461
4.91	-0.0449453
4.92	-0.035968
4.93	-0.0255544
4.94	-0.0206996
4.95	-0.00926359
4.96	0.000905151
4.97	0.0111324
4.98	0.0183699
4.99	0.029276
5	0.0439875
5.01	0.0656513
5.02	0.0984169
5.03	0.134239
5.04	0.165354
5.05	0.195167
5.06	0.229806
5.07	0.257487
5.08	0.273573
5.09	0.254816
5.1	0.190594
5.11	0.114286
5.12	0.0428364
5.13	-0.0120158
5.14	-0.0449902
5.15	-0.06415
5.16	-0.0730999
5.17	-0.0805006
5.18	-0.0888251
5.19	-0.0870922
5.2	-0.0806807
5.21	-0.0814091
5.22	-0.079691
5.23	-0.077046
5.24	-0.0721761
5.25	-0.06463
5.26	-0.0651453
5.27	-0.0639328
5.28	-0.0607428
5.29	-0.0594045
5.3	-0.0542626
5.31	-0.0503214
5.32	-0.0518502
5.33	-0.059404
5.34	-0.0647726
5.35	-0.0656579
5.36	-0.0696302
5.37	-0.0683507
5.38	-0.0651695
5.39	-0.061855
5.4	-0.059885
5.41	-0.0671372
5.42	-0.0707735
5.43	-0.0705805
5.44	-0.0693979
5.45	-0.0679445
5.46	-0.0666474
5.47	-0.0667402
5.48	-0.0650315
5.49	-0.0642921
5.5	-0.0677888
5.51	-0.0637274
5.52	-0.0637392
5.53	-0.0384272
5.54	-0.00882284
5.55	0.00307141
5.56	0.0466235
5.57	0.0578409
5.58	0.0195531
5.59	-0.0231003
5.6	-0.05299
5.61	-0.0723596
5.62	-0.0817039
5.63	-0.0816634
5.64	-0.0961793
5.65	-0.077533
5.66	-0.0862043
5.67	-0.0681749
5.68	-0.00744152
5.69	0.238717
5.7	0.826691
5.71	0.761453
5.72	0.0365716
5.73	-0.145892
5.74	-0.00504272
5.75	-0.00616233
5.76	-0.0258734
5.77	-0.0243127
5.78	-0.0116868
5.79	-0.0105227
5.8	0.00369244
5.81	0.0177622
5.82	0.0301664
5.83	0.0445193
5.84	0.0555098
5.85	0.079486
5.86	0.102647
5.87	0.131054
5.88	0.160381
5.89	0.19129
5.9	0.227147
5.91	0.261265
5.92	0.296072
5.93	0.315632
5.94	0.318887
5.95	0.287348
5.96	0.216344
5.97	0.137641
5.98	0.0589402
5.99	0.0046684
6	-0.019452
6.01	-0.0395804
6.02	-0.0512626
6.03	-0.0513842
6.04	-0.0554483
6.05	-0.0591379
6.06	-0.0538358
6.07	-0.0557888
6.08	-0.0629038
6.09	-0.0635334
6.1	-0.0639867
6.11	-0.0584478
6.12	-0.0507975
6.13	-0.0506986
6.14	-0.0576048
6.15	-0.0610795
6.16	-0.0519005
6.17	-0.0525387
6.18	-0.0659825
6.19	-0.0701979
6.2	-0.0708838
6.21	-0.0809928
6.22	-0.0903612
6.23	-0.0941145
6.24	-0.0935619
6.25	-0.0904856
6.26	-0.0969586
6.27	-0.103685
6.28	-0.104655
6.29	-0.1068
6.3	-0.107479
6.31	-0.109965
6.32	-0.109751
6.33	-0.105126
6.34	-0.10618
6.35	-0.106176
6.36	-0.106309
6.37	-0.109786
6.38	-0.110246
6.39	-0.114939
6.4	-0.118657
6.41	-0.116754
6.42	-0.114283
6.43	-0.121169
6.44	-0.111629
6.45	-0.0897001
6.46	-0.0779301
6.47	-0.0375979
6.48	-0.0205244
6.49	-0.0602587
6.5	-0.116584
6.51	-0.156952
6.52	-0.172055
6.53	-0.181213
6.54	-0.187168
6.55	-0.193198
6.56	-0.171928
6.57	-0.181889
6.58	-0.176635
6.59	-0.14082
6.6	0.050803
6.61	0.596078
6.62	0.670271
6.63	0.0549856
6.64	-0.250604
6.65	-0.160612
6.66	-0.112462
6.67	-0.136137
6.68	-0.142403
6.69	-0.138704
6.7	-0.133843
6.71	-0.118141
6.72	-0.118637
6.73	-0.105669
6.74	-0.0913105
6.75	-0.0884118
6.76	-0.0673879
6.77	-0.047611
6.78	-0.0279661
6.79	-0.00133989
6.8	0.0221275
6.81	0.0476317
6.82	0.0804878
6.83	0.111408
6.84	0.136704
6.85	0.156158
6.86	0.136645
6.87	0.071764
6.88	-0.00528767
6.89	-0.0762081
6.9	-0.134095
6.91	-0.174246
6.92	-0.186671
6.93	-0.189623
6.94	-0.194142
6.95	-0.195454
6.96	-0.204065
6.97	-0.203069
6.98	-0.198721
6.99	-0.198898
7	-0.191402
7.01	-0.192882
7.02	-0.196334
7.03	-0.197649
7.04	-0.194002
7.05	-0.183945
7.06	-0.189109
7.07	-0.189013
7.08	-0.188575
7.09	-0.204256
7.1	-0.212203
7.11	-0.217423
7.12	-0.219489
7.13	-0.211721
7.14	-0.209207
7.15	-0.21337
7.16	-0.213248
7.17	-0.215465
7.18	-0.215219
7.19	-0.204875
7.2	-0.208288
7.21	-0.206306
7.22	-0.202187
7.23	-0.210676
7.24	-0.209299
7.25	-0.211587
7.26	-0.210819
7.27	-0.215858
7.28	-0.200206
7.29	-0.16456
7.3	-0.151985
7.31	-0.112364
7.32	-0.0880662
7.33	-0.111656
7.34	-0.151935
7.35	-0.199325
7.36	-0.219128
7.37	-0.212648
7.38	-0.218546
7.39	-0.232462
7.4	-0.209157
7.41	-0.217301
7.42	-0.205388
7.43	-0.171075
7.44	-0.00202503
7.45	0.52024
7.46	0.636855
7.47	0.0783398
7.48	-0.26207
7.49	-0.188461
7.5	-0.106685
7.51	-0.135582
7.52	-0.141919
7.53	-0.126267
7.54	-0.126712
7.55	-0.115235
7.56	-0.115138
7.57	-0.106971
7.58	-0.0930985
7.59	-0.0860114
7.6	-0.0722603
7.61	-0.0545619
7.62	-0.0317467
7.63	-0.00670361
7.64	0.023742
7.65	0.0561852
7.66	0.0873176
7.67	0.11313
7.68	0.13624
7.69	0.159408
7.7	0.139819
7.71	0.0796292
7.72	0.0102293
7.73	-0.06379
7.74	-0.110984
7.75	-0.143042
7.76	-0.171481
7.77	-0.175577
7.78	-0.173202
7.79	-0.178349
7.8	-0.185852
7.81	-0.186031
7.82	-0.184847
7.83	-0.18798
7.84	-0.180967
7.85	-0.16914
7.86	-0.172091
7.87	-0.180388
7.88	-0.172908
7.89	-0.16276
7.9	-0.15797
7.91	-0.155711
7.92	-0.158931
7.93	-0.155194
7.94	-0.155663
7.95	-0.161532
7.96	-0.16111
7.97	-0.16538
7.98	-0.171627
7.99	-0.179107
8	-0.180563
8.01	-0.180401
8.02	-0.182975
8.03	-0.183221
8.04	-0.185794
8.05	-0.180593
8.06	-0.179066
8.07	-0.18321
8.08	-0.187379
8.09	-0.183676
8.1	-0.175104
8.11	-0.185318
8.12	-0.163927
8.13	-0.124875
8.14	-0.10976
8.15	-0.0796949
8.16	-0.0750434
8.17	-0.102345
8.18	-0.140602
8.19	-0.191885
8.2	-0.214554
8.21	-0.211476
8.22	-0.220292
8.23	-0.220964
8.24	-0.201157
8.25	-0.206514
8.26	-0.180067
8.27	-0.1308
8.28	0.156346
8.29	0.652799
8.3	0.511124
8.31	-0.0964777
8.32	-0.274166
8.33	-0.13808
8.34	-0.1034
8.35	-0.142714
8.36	-0.123151
8.37	-0.106202
8.38	-0.111825
8.39	-0.0913579
8.4	-0.0844698
8.41	-0.081048
8.42	-0.0599387
8.43	-0.0449788
8.44	-0.0349174
8.45	-0.0125301
8.46	0.0179418
8.47	0.0347392
8.48	0.0595302
8.49	0.101042
8.5	0.124513
8.51	0.147872
8.52	0.172497
8.53	0.175079
8.54	0.142352
8.55	0.0637284
8.56	-0.0122592
8.57	-0.0698844
8.58	-0.122783
8.59	-0.150555
8.6	-0.16864
8.61	-0.186401
8.62	-0.189501
8.63	-0.191366
8.64	-0.200107
8.65	-0.201712
8.66	-0.19529
8.67	-0.201282
8.68	-0.197998
8.69	-0.177364
8.7	-0.171433
8.71	-0.170007
8.72	-0.167777
8.73	-0.167219
8.74	-0.16552
8.75	-0.165907
8.76	-0.168352
8.77	-0.176353
8.78	-0.184103
8.79	-0.189065
8.8	-0.18665
8.81	-0.180283
8.82	-0.184159
8.83	-0.198907
8.84	-0.205856
8.85	-0.203254
8.86	-0.205404
8.87	-0.205561
8.88	-0.209949
8.89	-0.212381
8.9	-0.216829
8.91	-0.225901
8.92	-0.217783
8.93	-0.227146
8.94	-0.228083
8.95	-0.189842
8.96	-0.176555
8.97	-0.147636
8.98	-0.109284
8.99	-0.131205
9	-0.174691
9.01	-0.219862
9.02	-0.252376
9.03	-0.262507
9.04	-0.268061
9.05	-0.281313
9.06	-0.271827
9.07	-0.270366
9.08	-0.282196
9.09	-0.230947
9.1	-0.114972
9.11	0.290938
9.12	0.634915
9.13	0.210489
9.14	-0.330322
9.15	-0.318118
9.16	-0.184366
9.17	-0.197189
9.18	-0.224578
9.19	-0.209953
9.2	-0.196476
9.21	-0.189731
9.22	-0.18027
9.23	-0.181155
9.24	-0.170376
9.25	-0.157813
9.26	-0.141004
9.27	-0.122108
9.28	-0.112808
9.29	-0.0915412
9.3	-0.0700445
9.31	-0.039571
9.32	-0.00728034
9.33	0.0280713
9.34	0.0634146
9.35	0.0715962
9.36	0.0627439
9.37	0.0125154
9.38	-0.0551782
9.39	-0.11993
9.4	-0.188901
9.41	-0.224218
9.42	-0.246786
9.43	-0.257432
9.44	-0.248626
9.45	-0.255201
9.46	-0.257638
9.47	-0.250737
9.48	-0.248329
9.49	-0.238875
9.5	-0.236409
9.51	-0.232425
9.52	-0.214364
9.53	-0.203073
9.54	-0.200243
9.55	-0.19977
9.56	-0.192462
9.57	-0.181903
9.58	-0.181693
9.59	-0.180551
9.6	-0.183147
9.61	-0.192105
9.62	-0.189484
9.63	-0.18408
9.64	-0.18912
9.65	-0.183985
9.66	-0.177615
9.67	-0.185694
9.68	-0.192819
9.69	-0.197249
9.7	-0.198168
9.71	-0.196939
9.72	-0.187916
9.73	-0.196964
9.74	-0.184903
9.75	-0.152372
9.76	-0.146938
9.77	-0.106409
9.78	-0.0931655
9.79	-0.123931
9.8	-0.172027
9.81	-0.231342
9.82	-0.232805
9.83	-0.233401
9.84	-0.247936
9.85	-0.246708
9.86	-0.245832
9.87	-0.255596
9.88	-0.208898
9.89	-0.106611
9.9	0.1489
9.91	0.606162
9.92	0.503647
9.93	-0.159111
9.94	-0.353525
9.95	-0.183729
9.96	-0.155015
9.97	-0.166986
9.98	-0.159905
9.99	-0.157928
10	-0.149858
10.01	-0.136753
10.02	-0.131827
10.03	-0.11836
10.04	-0.0995886
10.05	-0.0868704
10.06	-0.0544778
10.07	-0.0273772
10.08	-0.0102746
10.09	0.0120449
10.1	0.0391875
10.11	0.0728032
10.12	0.10865
10.13	0.138107
10.14	0.160048
10.15	0.168017
10.16	0.121476
10.17	0.0381357
10.18	-0.0374122
10.19	-0.0939046
10.2	-0.142349
10.21	-0.186019
10.22	-0.193776
10.23	-0.19285
10.24	-0.208485
10.25	-0.210451
10.26	-0.213507
10.27	-0.221761
10.28	-0.214284
10.29	-0.215136
10.3	-0.214006
10.31	-0.211445
10.32	-0.213162
10.33	-0.20616
10.34	-0.21154
10.35	-0.205811
10.36	-0.197265
10.37	-0.211842
10.38	-0.20368
10.39	-0.197107
10.4	-0.208166
10.41	-0.197973
10.42	-0.204105
10.43	-0.211448
10.44	-0.199519
10.45	-0.206102
10.46	-0.209433
10.47	-0.207064
10.48	-0.202753
10.49	-0.19513
10.5	-0.202626
10.51	-0.207158
10.52	-0.195872
10.53	-0.197977
10.54	-0.213378
10.55	-0.211042
10.56	-0.220482
10.57	-0.205815
10.58	-0.163197
10.59	-0.155203
10.6	-0.115714
10.61	-0.0950279
10.62	-0.129918
10.63	-0.155361
10.64	-0.200009
10.65	-0.231849
10.66	-0.238738
10.67	-0.238048
10.68	-0.243754
10.69	-0.237191
10.7	-0.232405
10.71	-0.235246
10.72	-0.157739
10.73	-0.00758376
10.74	0.409745
10.75	0.66628
10.76	0.105378
10.77	-0.393029
10.78	-0.25867
10.79	-0.13906
10.8	-0.174621
10.81	-0.183719
10.82	-0.184546
10.83	-0.169519
10.84	-0.1586
10.85	-0.160603
10.86	-0.148412
10.87	-0.135059
10.88	-0.124234
10.89	-0.102821
10.9	-0.0749544
10.91	-0.0583166
10.92	-0.033503
10.93	0.0119305
10.94	0.0378774
10.95	0.0722301
10.96	0.108423
10.97	0.118448
10.98	0.138067
10.99	0.119942
11	0.0547056
11.01	-0.00593494
11.02	-0.0848109
11.03	-0.152986
11.04	-0.192275
11.05	-0.220423
11.06	-0.221116
11.07	-0.224865
11.08	-0.223219
11.09	-0.21747
11.1	-0.222376
11.11	-0.211257
11.12	-0.209464
11.13	-0.212418
11.14	-0.202956
11.15	-0.200697
11.16	-0.198502
11.17	-0.184609
11.18	-0.183074
11.19	-0.195139
11.2	-0.194052
11.21	-0.196487
11.22	-0.194436
11.23	-0.187129
11.24	-0.200119
11.25	-0.208329
11.26	-0.212033
11.27	-0.211258
11.28	-0.203014
11.29	-0.206389
11.3	-0.218136
11.31	-0.229268
11.32	-0.232925
11.33	-0.236648
11.34	-0.231836
11.35	-0.232848
11.36	-0.238384
11.37	-0.235536
11.38	-0.24311
11.39	-0.2445
11.4	-0.253319
11.41	-0.239411
11.42	-0.204177
11.43	-0.186323
11.44	-0.145038
11.45	-0.143194
11.46	-0.176984
11.47	-0.210787
11.48	-0.263106
11.49	-0.284293
11.5	-0.284255
11.51	-0.287501
11.52	-0.308128
11.53	-0.300979
11.54	-0.297193
11.55	-0.275784
11.56	-0.176729
11.57	0.0332486
11.58	0.500912
11.59	0.512539
11.6	-0.187991
11.61	-0.452542
11.62	-0.239922
11.63	-0.195396
11.64	-0.220991
11.65	-0.214751
11.66	-0.206151
11.67	-0.20116
11.68	-0.194264
11.69	-0.175609
11.7	-0.165237
11.71	-0.158456
11.72	-0.148635
11.73	-0.128136
11.74	-0.103074
11.75	-0.0795668
11.76	-0.0512262
11.77	-0.0174328
11.78	0.024785
11.79	0.0572452
11.8	0.0773505
11.81	0.10331
11.82	0.108536
11.83	0.0843591
11.84	0.0217175
11.85	-0.0722771
11.86	-0.137246
11.87	-0.189699
11.88	-0.231877
11.89	-0.242855
11.9	-0.251154
11.91	-0.256611
11.92	-0.256975
11.93	-0.2556
11.94	-0.25859
11.95	-0.261001
11.96	-0.252816
11.97	-0.239613
11.98	-0.229217
11.99	-0.225561
12	-0.21969
12.01	-0.209625
12.02	-0.208422
12.03	-0.220427
12.04	-0.209028
12.05	-0.19885
12.06	-0.214602
12.07	-0.203487
12.08	-0.202391
12.09	-0.207158
12.1	-0.188403
12.11	-0.194153
12.12	-0.202488
12.13	-0.201163
12.14	-0.201029
12.15	-0.193508
12.16	-0.192583
12.17	-0.195526
12.18	-0.193112
12.19	-0.189997
12.2	-0.191474
12.21	-0.195398
12.22	-0.198821
12.23	-0.202002
12.24	-0.193395
12.25	-0.188635
12.26	-0.19114
12.27	-0.153276
12.28	-0.123895
12.29	-0.0999205
12.3	-0.056577
12.31	-0.0745269
12.32	-0.108389
12.33	-0.143929
12.34	-0.190226
12.35	-0.20744
12.36	-0.205485
12.37	-0.202525
12.38	-0.197054
12.39	-0.181246
12.4	-0.190258
12.41	-0.131907
12.42	-0.0073801
12.43	0.327395
12.44	0.734523
12.45	0.349359
12.46	-0.298757
12.47	-0.251746
12.48	-0.0870333
12.49	-0.115402
12.5	-0.117201
12.51	-0.115282
12.52	-0.109832
12.53	-0.106193
12.54	-0.092093
12.55	-0.0729307
12.56	-0.0679561
12.57	-0.0606377
12.58	-0.0418577
12.59	-0.0230458
12.6	-0.00572243
12.61	0.025882
12.62	0.0547796
12.63	0.0872428
12.64	0.12347
12.65	0.154447
12.66	0.191685
12.67	0.208979
12.68	0.203822
12.69	0.170438
12.7	0.0927655
12.71	0.0112704
12.72	-0.053346
12.73	-0.101244
12.74	-0.130113
12.75	-0.150977
12.76	-0.161905
12.77	-0.167733
12.78	-0.167486
12.79	-0.161378
12.8	-0.163428
12.81	-0.170684
12.82	-0.172502
12.83	-0.159221
12.84	-0.144984
12.85	-0.131901
12.86	-0.126619
12.87	-0.128548
12.88	-0.113425
12.89	-0.100299
12.9	-0.0895248
12.91	-0.0926334
12.92	-0.106811
12.93	-0.102677
12.94	-0.104788
12.95	-0.112167
12.96	-0.113673
12.97	-0.115091
12.98	-0.115281
12.99	-0.118803
13	-0.125063
13.01	-0.132747
13.02	-0.136085
13.03	-0.131659
13.04	-0.124754
13.05	-0.129511
13.06	-0.131675
13.07	-0.123448
13.08	-0.130531
13.09	-0.130719
13.1	-0.127747
13.11	-0.129316
13.12	-0.125213
13.13	-0.121537
13.14	-0.0856296
13.15	-0.0692102
13.16	-0.0575615
13.17	-0.0114929
13.18	-0.0234053
13.19	-0.069569
13.2	-0.114743
13.21	-0.149919
13.22	-0.15771
13.23	-0.159015
13.24	-0.170032
13.25	-0.170982
13.26	-0.161535
13.27	-0.169433
13.28	-0.108581
13.29	0.0123137
13.3	0.409409
13.31	0.816134
13.32	0.36204
13.33	-0.237345
13.34	-0.162085
13.35	-0.0316417
13.36	-0.0600068
13.37	-0.0637511
13.38	-0.0551194
13.39	-0.0381165
13.4	-0.0352835
13.41	-0.0327036
13.42	-0.0244375
13.43	-0.00735849
13.44	0.00486602
13.45	0.0111182
13.46	0.0344115
13.47	0.0623949
13.48	0.0912127
13.49	0.120364
13.5	0.149597
13.51	0.186551
13.52	0.228245
13.53	0.258603
13.54	0.272104
13.55	0.26822
13.56	0.219583
13.57	0.135836
13.58	0.0608727
13.59	-0.00170086
13.6	-0.0533772
13.61	-0.0850467
13.62	-0.10096
13.63	-0.111277
13.64	-0.122226
13.65	-0.131923
13.66	-0.133039
13.67	-0.130369
13.68	-0.128505
13.69	-0.118259
13.7	-0.110289
13.71	-0.103509
13.72	-0.0946573
13.73	-0.0949992
13.74	-0.0960721
13.75	-0.099739
13.76	-0.101964
13.77	-0.101052
13.78	-0.109202
13.79	-0.113854
13.8	-0.114521
13.81	-0.116938
13.82	-0.11013
13.83	-0.112368
13.84	-0.119602
13.85	-0.113031
13.86	-0.112228
13.87	-0.114189
13.88	-0.115632
13.89	-0.114391
13.9	-0.106951
13.91	-0.104029
13.92	-0.0964769
13.93	-0.0955932
13.94	-0.0935505
13.95	-0.0929779
13.96	-0.0907343
13.97	-0.0533832
13.98	-0.0293429
13.99	0.00741399
14	0.0487538
14.01	0.0293504
14.02	-0.00557223
14.03	-0.0540368
14.04	-0.095093
14.05	-0.105949
14.06	-0.107376
14.07	-0.114765
14.08	-0.107153
14.09	-0.107619
14.1	-0.106002
14.11	-0.0427658
14.12	0.100791
14.13	0.599602
14.14	0.875988
14.15	0.255328
14.16	-0.202201
14.17	-0.0578274
14.18	0.00909787
14.19	-0.0225903
14.2	-0.0227765
14.21	-0.0153553
14.22	-0.000203401
14.23	0.00334883
14.24	0.017334
14.25	0.0346437
14.26	0.0439018
14.27	0.0487692
14.28	0.0648041
14.29	0.0932236
14.3	0.116198
14.31	0.139394
14.32	0.170683
14.33	0.209426
14.34	0.241843
14.35	0.268693
14.36	0.297993
14.37	0.314137
14.38	0.297417
14.39	0.237185
14.4	0.156858
14.41	0.0857175
14.42	0.0292349
14.43	-0.00870709
14.44	-0.0327536
14.45	-0.0438897
14.46	-0.0415497
14.47	-0.04206
14.48	-0.0455941
14.49	-0.0395525
14.5	-0.031956
14.51	-0.0320407
14.52	-0.0313269
14.53	-0.0215488
14.54	-0.0115478
14.55	-0.00782568
14.56	-0.00233981
14.57	0.00345635
14.58	0.00725245
14.59	0.0115577
14.6	0.0117459
14.61	0.00867645
14.62	0.00328509
14.63	-0.00385815
14.64	-0.00328444
14.65	-0.000843766
14.66	-0.00372629
14.67	-0.00542193
14.68	-0.00365159
14.69	-0.00337599
14.7	-0.00920676
14.71	-0.0114318
14.72	-0.0120454
14.73	-0.00876172
14.74	-0.00976984
14.75	-0.0131028
14.76	0.0264379
14.77	0.0554301
14.78	0.0705911
14.79	0.114469
14.8	0.110624
14.81	0.0689129
14.82	0.0300938
14.83	-0.0060704
14.84	-0.0318082
14.85	-0.0325427
14.86	-0.0346259
14.87	-0.0356506
14.88	-0.0182354
14.89	-0.0271908
14.9	0.0249983
14.91	0.123319
14.92	0.514501
14.93	1.00298
14.94	0.605243
14.95	-0.0385413
14.96	-0.0139999
14.97	0.103597
14.98	0.0747532
14.99	0.0596747
15	0.0643567
15.01	0.083083
15.02	0.0792662
15.03	0.0863498
15.04	0.101928
15.05	0.113795
15.06	0.129508
15.07	0.142565
15.08	0.162644
15.09	0.183429
15.1	0.203696
15.11	0.232364
15.12	0.266022
15.13	0.30087
15.14	0.329874
15.15	0.358263
15.16	0.382292
15.17	0.375148
15.18	0.327594
15.19	0.251667
15.2	0.175551
15.21	0.112431
15.22	0.0634529
15.23	0.0354318
15.24	0.0193327
15.25	0.0129599
15.26	0.0115722
15.27	0.00863864
15.28	0.0143498
15.29	0.0152958
15.3	0.00530289
15.31	0.00360669
15.32	0.00288469
15.33	-1.37e-05
15.34	0.00346905
15.35	0.00444843
15.36	0.00607576
15.37	0.010798
15.38	0.00938561
15.39	0.00900257
15.4	0.0142728
15.41	0.0191591
15.42	0.0209641
15.43	0.0202841
15.44	0.0202414
15.45	0.0203571
15.46	0.0155569
15.47	0.00945975
15.48	0.00803045
15.49	0.00843864
15.5	0.00779747
15.51	-0.00147195
15.52	0.0122575
15.53	0.0456481
15.54	0.0586969
15.55	0.0928135
15.56	0.111737
15.57	0.0801565
15.58	0.0428808
15.59	-0.000476147
15.6	-0.0332366
15.61	-0.0378068
15.62	-0.0386492
15.63	-0.052966
15.64	-0.0410013
15.65	-0.051765
15.66	-0.0410736
15.67	0.0163788
15.68	0.221548
15.69	0.791403
15.7	0.84106
15.71	0.124001
15.72	-0.146474
15.73	0.00847608
15.74	0.0247282
15.75	0.00330407
15.76	-0.00224406
15.77	0.00498087
15.78	0.0163471
15.79	0.0177379
15.8	0.021551
15.81	0.031778
15.82	0.0448637
15.83	0.0550289
15.84	0.0723432
15.85	0.0950067
15.86	0.127399
15.87	0.166199
15.88	0.198404
15.89	0.229748
15.9	0.266009
15.91	0.300137
15.92	0.329479
15.93	0.343594
15.94	0.317452
15.95	0.249008
15.96	0.167792
15.97	0.101933
15.98	0.0499498
15.99	0.0162551
16	0.00197792
16.01	-0.0126828
16.02	-0.0208571
16.03	-0.0202289
16.04	-0.0204614
16.05	-0.0173053
16.06	-0.0140791
16.07	-0.01452
16.08	-0.0192129
16.09	-0.0199012
16.1	-0.0202932
16.11	-0.0275921
16.12	-0.0259653
16.13	-0.0213005
16.14	-0.0159307
16.15	-0.0137065
16.16	-0.0207083
16.17	-0.0216778
16.18	-0.0230287
16.19	-0.0229017
16.2	-0.019743
16.21	-0.0235669
16.22	-0.0309004
16.23	-0.0322795
16.24	-0.0293571
16.25	-0.0326731
16.26	-0.028127
16.27	-0.0276039
16.28	-0.0141506
16.29	0.0228842
16.3	0.0365434
16.31	0.0640463
16.32	0.0850942
16.33	0.0552029
16.34	0.0101626
16.35	-0.033551
16.36	-0.0614596
16.37	-0.0709779
16.38	-0.0682272
16.39	-0.0825796
16.4	-0.0780555
16.41	-0.0784958
16.42	-0.0689832
16.43	-0.0106402
16.44	0.130874
16.45	0.664743
16.46	0.912328
16.47	0.282539
16.48	-0.141236
16.49	-0.033043
16.5	0.0207472
16.51	-0.00562113
16.52	-0.0137585
16.53	0.00155271
16.54	0.00862857
16.55	0.00154756
16.56	0.00812176
16.57	0.0119067
16.58	0.0176954
16.59	0.030469
16.6	0.0521312
16.61	0.0759334
16.62	0.100416
16.63	0.133992
16.64	0.160454
16.65	0.192093
16.66	0.229486
16.67	0.257281
16.68	0.281396
16.69	0.290302
16.7	0.26823
16.71	0.206182
16.72	0.128835
16.73	0.0646943
16.74	0.0175971
16.75	-0.0150481
16.76	-0.0469857
16.77	-0.0683285
16.78	-0.0680249
16.79	-0.0606525
16.8	-0.0639254
16.81	-0.0690413
16.82	-0.0631271
16.83	-0.0603201
16.84	-0.0625749
16.85	-0.068873
16.86	-0.0655258
16.87	-0.0478555
16.88	-0.041812
16.89	-0.0432078
16.9	-0.042405
16.91	-0.039294
16.92	-0.0351006
16.93	-0.0411272
16.94	-0.0456428
16.95	-0.0430637
16.96	-0.0462323
16.97	-0.0480601
16.98	-0.0524512
16.99	-0.0572401
17	-0.057449
17.01	-0.0632529
17.02	-0.0686688
17.03	-0.0805558
17.04	-0.0676223
17.05	-0.0332643
17.06	-0.0231068
17.07	0.0126872
17.08	0.0348914
17.09	-0.000260274
17.1	-0.0407662
17.11	-0.0843573
17.12	-0.123126
17.13	-0.136025
17.14	-0.123989
17.15	-0.134822
17.16	-0.125839
17.17	-0.115412
17.18	-0.118018
17.19	-0.0800616
17.2	0.035018
17.21	0.507901
17.22	0.81214
17.23	0.342612
17.24	-0.119628
17.25	-0.106007
17.26	-0.0129707
17.27	-0.0297056
17.28	-0.0450035
17.29	-0.0402809
17.3	-0.0472191
17.31	-0.0382883
17.32	-0.0326868
17.33	-0.0161222
17.34	0.00140869
17.35	0.00118392
17.36	0.00956362
17.37	0.0294468
17.38	0.0602154
17.39	0.0847229
17.4	0.111988
17.41	0.140531
17.42	0.156808
17.43	0.182725
17.44	0.2093
17.45	0.225248
17.46	0.21071
17.47	0.157632
17.48	0.0842803
17.49	0.00159005
17.5	-0.0513413
17.51	-0.0776358
17.52	-0.103663
17.53	-0.118128
17.54	-0.12087
17.55	-0.121911
17.56	-0.120676
17.57	-0.110784
17.58	-0.108354
17.59	-0.108507
17.6	-0.0977475
17.61	-0.0922117
17.62	-0.0931887
17.63	-0.0933505
17.64	-0.0850603
17.65	-0.0841773
17.66	-0.0901128
17.67	-0.0849916
17.68	-0.0832701
17.69	-0.0860552
17.7	-0.0950654
17.71	-0.0994965
17.72	-0.0903375
17.73	-0.0944011
17.74	-0.106164
17.75	-0.110673
17.76	-0.11242
17.77	-0.104906
17.78	-0.0991242
17.79	-0.103734
17.8	-0.107956
17.81	-0.0936367
17.82	-0.0599079
17.83	-0.0451153
17.84	-0.0262867
17.85	0.00201659
17.86	-0.00404057
17.87	-0.0345428
17.88	-0.0850271
17.89	-0.126457
17.9	-0.142387
17.91	-0.145448
17.92	-0.156019
17.93	-0.152627
17.94	-0.141366
17.95	-0.161203
17.96	-0.123629
17.97	-0.0753221
17.98	0.216498
17.99	0.712661
18	0.554209
18.01	-0.0389224
18.02	-0.222085
18.03	-0.102675
18.04	-0.0669765
18.05	-0.112662
18.06	-0.103874
18.07	-0.0993003
18.08	-0.102614
18.09	-0.0871003
18.1	-0.0830948
18.11	-0.0710724
18.12	-0.0695305
18.13	-0.0611532
18.14	-0.0454137
18.15	-0.0325666
18.16	-0.00102442
18.17	0.0343835
18.18	0.0649864
18.19	0.0884922
18.2	0.121208
18.21	0.151112
18.22	0.168473
18.23	0.173479
18.24	0.131875
18.25	0.0635213
18.26	-0.00883108
18.27	-0.0708152
18.28	-0.108524
18.29	-0.138267
18.3	-0.154689
18.31	-0.158992
18.32	-0.167218
18.33	-0.174675
18.34	-0.174476
18.35	-0.1793
18.36	-0.178632
18.37	-0.168648
18.38	-0.168553
18.39	-0.162563
18.4	-0.163067
18.41	-0.166194
18.42	-0.157964
18.43	-0.159616
18.44	-0.160181
18.45	-0.162112
18.46	-0.161686
18.47	-0.161707
18.48	-0.168641
18.49	-0.170226
18.5	-0.179497
18.51	-0.183122
18.52	-0.183704
18.53	-0.186521
18.54	-0.190757
18.55	-0.199102
18.56	-0.197255
18.57	-0.202334
18.58	-0.205006
18.59	-0.202976
18.6	-0.182909
18.61	-0.154673
18.62	-0.153163
18.63	-0.129767
18.64	-0.130376
18.65	-0.170833
18.66	-0.205859
18.67	-0.260452
18.68	-0.29123
18.69	-0.285959
18.7	-0.285985
18.71	-0.290692
18.72	-0.282703
18.73	-0.2953
18.74	-0.290152
18.75	-0.23652
18.76	-0.0592731
18.77	0.428855
18.78	0.579906
18.79	-0.00900527
18.8	-0.407349
18.81	-0.302576
18.82	-0.211952
18.83	-0.230873
18.84	-0.235663
18.85	-0.227943
18.86	-0.223103
18.87	-0.220756
18.88	-0.213789
18.89	-0.196217
18.9	-0.185377
18.91	-0.178372
18.92	-0.162692
18.93	-0.141376
18.94	-0.113988
18.95	-0.0887969
18.96	-0.0717059
18.97	-0.0392979
18.98	-0.00447597
18.99	0.00558438
19	0.0310808
19.01	0.0496779
19.02	0.0200654
19.03	-0.0350314
19.04	-0.112497
19.05	-0.183547
19.06	-0.23109
19.07	-0.264176
19.08	-0.282278
19.09	-0.296681
19.1	-0.301201
19.11	-0.306076
19.12	-0.312874
19.13	-0.303684
19.14	-0.30281
19.15	-0.311764
19.16	-0.306863
19.17	-0.309637
19.18	-0.319276
19.19	-0.311701
19.2	-0.310906
19.21	-0.313282
19.22	-0.307935
19.23	-0.311305
19.24	-0.311115
19.25	-0.314224
19.26	-0.323518
19.27	-0.329263
19.28	-0.337891
19.29	-0.340358
19.3	-0.339499
19.31	-0.346915
19.32	-0.351839
19.33	-0.353392
19.34	-0.352544
19.35	-0.348273
19.36	-0.362696
19.37	-0.367709
19.38	-0.365365
19.39	-0.35728
19.4	-0.310379
19.41	-0.307468
19.42	-0.301081
19.43	-0.270701
19.44	-0.297204
19.45	-0.327809
19.46	-0.373184
19.47	-0.406358
19.48	-0.412393
19.49	-0.424046
19.5	-0.436027
19.51	-0.428139
19.52	-0.416549
19.53	-0.420622
19.54	-0.36003
19.55	-0.242022
19.56	0.157569
19.57	0.514862
19.58	0.0683729
19.59	-0.493093
19.6	-0.456189
19.61	-0.314545
19.62	-0.335596
19.63	-0.359115
19.64	-0.344456
19.65	-0.343636
19.66	-0.345288
19.67	-0.334236
19.68	-0.324619
19.69	-0.302846
19.7	-0.29249
19.71	-0.287673
19.72	-0.262009
19.73	-0.246784
19.74	-0.226314
19.75	-0.181189
19.76	-0.148389
19.77	-0.124687
19.78	-0.100633
19.79	-0.0777679
19.8	-0.0643674
19.81	-0.0883654
19.82	-0.13628
19.83	-0.203973
19.84	-0.276174
19.85	-0.325027
19.86	-0.372588
19.87	-0.401748
19.88	-0.396253
19.89	-0.405109
19.9	-0.423377
19.91	-0.421119
19.92	-0.421963
19.93	-0.41654
19.94	-0.408111
19.95	-0.408164
19.96	-0.396984
19.97	-0.397807
19.98	-0.401367
[truncated: 139,381 more rows]

## Sheet: CNAP
Time	CNAP
0	0
0.01	0
0.02	0
0.03	0
0.04	0
0.05	0
0.06	0
0.07	0
0.08	0
0.09	0
0.1	0
0.11	0
0.12	0
0.13	0
0.14	0
0.15	0
0.16	0
0.17	0
0.18	0
0.19	0
0.2	0
0.21	0
0.22	0
0.23	0
0.24	0
0.25	0
0.26	0
0.27	0
0.28	0
0.29	0
0.3	0
0.31	0
0.32	0
0.33	0
0.34	0
0.35	0
0.36	0
0.37	0
0.38	0
0.39	0
0.4	0
0.41	0
0.42	0
0.43	0
0.44	0
0.45	0
0.46	0
0.47	0
0.48	0
0.49	0
0.5	0
0.51	0
0.52	0
0.53	0
0.54	0
0.55	0
0.56	0
0.57	0
0.58	0
0.59	0
0.6	0
0.61	0
0.62	0
0.63	0
0.64	0
0.65	0
0.66	0
0.67	0
0.68	0
0.69	0
0.7	0
0.71	0
0.72	0
0.73	0
0.74	0
0.75	0
0.76	0
0.77	0
0.78	0
0.79	0
0.8	0
0.81	0
0.82	0
0.83	0
0.84	0
0.85	0
0.86	0
0.87	0
0.88	0
0.89	0
0.9	0
0.91	0
0.92	0
0.93	0
0.94	0
0.95	0
0.96	0
0.97	0
0.98	0
0.99	0
1	0
1.01	0
1.02	0
1.03	0
1.04	0
1.05	0
1.06	0
1.07	0
1.08	0
1.09	0
1.1	0
1.11	0
1.12	0
1.13	0
1.14	0
1.15	0
1.16	0
1.17	0
1.18	0
1.19	0
1.2	0
1.21	0
1.22	0
1.23	0
1.24	0
1.25	0
1.26	0
1.27	0
1.28	0
1.29	0
1.3	0
1.31	0
1.32	0
1.33	0
1.34	0
1.35	0
1.36	0
1.37	0
1.38	0
1.39	0
1.4	0
1.41	0
1.42	0
1.43	0
1.44	0
1.45	0
1.46	0
1.47	0
1.48	0
1.49	0
1.5	0
1.51	0
1.52	0
1.53	0
1.54	0
1.55	0
1.56	0
1.57	0
1.58	0
1.59	0
1.6	0
1.61	0
1.62	0
1.63	0
1.64	0
1.65	0
1.66	0
1.67	0
1.68	0
1.69	0
1.7	0
1.71	0
1.72	0
1.73	0
1.74	0
1.75	0
1.76	0
1.77	0
1.78	0
1.79	0
1.8	0
1.81	0
1.82	0
1.83	0
1.84	0
1.85	0
1.86	0
1.87	0
1.88	0
1.89	0
1.9	0
1.91	0
1.92	0
1.93	0
1.94	0
1.95	0
1.96	0
1.97	0
1.98	0
1.99	0
2	0
2.01	0
2.02	0
2.03	0
2.04	0
2.05	0
2.06	0
2.07	0
2.08	0
2.09	0
2.1	0
2.11	0
2.12	0
2.13	0
2.14	0
2.15	0
2.16	0
2.17	0
2.18	0
2.19	0
2.2	0
2.21	0
2.22	0
2.23	0
2.24	0
2.25	0
2.26	0
2.27	0
2.28	0
2.29	0
2.3	0
2.31	0
2.32	0
2.33	0
2.34	0
2.35	0
2.36	0
2.37	0
2.38	0
2.39	0
2.4	0
2.41	0
2.42	0
2.43	0
2.44	0
2.45	0
2.46	0
2.47	0
2.48	0
2.49	0
2.5	0
2.51	0
2.52	0
2.53	0
2.54	0
2.55	0
2.56	0
2.57	0
2.58	0
2.59	0
2.6	0
2.61	0
2.62	0
2.63	0
2.64	0
2.65	0
2.66	0
2.67	0
2.68	0
2.69	0
2.7	0
2.71	0
2.72	0
2.73	0
2.74	0
2.75	0
2.76	0
2.77	0
2.78	0
2.79	0
2.8	0
2.81	0
2.82	0
2.83	0
2.84	0
2.85	0
2.86	0
2.87	0
2.88	0
2.89	0
2.9	0
2.91	0
2.92	0
2.93	0
2.94	0
2.95	0
2.96	0
2.97	0
2.98	0
2.99	0
3	0
3.01	0
3.02	0
3.03	0
3.04	0
3.05	0
3.06	0
3.07	0
3.08	0
3.09	0
3.1	0
3.11	0
3.12	0
3.13	0
3.14	0
3.15	0
3.16	0
3.17	0
3.18	0
3.19	0
3.2	0
3.21	0
3.22	0
3.23	0
3.24	0
3.25	0
3.26	0
3.27	0
3.28	0
3.29	0
3.3	0
3.31	0
3.32	0
3.33	0
3.34	0
3.35	0
3.36	0
3.37	0
3.38	0
3.39	0
3.4	0
3.41	0
3.42	0
3.43	0
3.44	0
3.45	0
3.46	0
3.47	0
3.48	0
3.49	0
3.5	0
3.51	0
3.52	0
3.53	0
3.54	0
3.55	0
3.56	0
3.57	0
3.58	0
3.59	0
3.6	0
3.61	0
3.62	0
3.63	0
3.64	0
3.65	0
3.66	0
3.67	0
3.68	0
3.69	0
3.7	0
3.71	0
3.72	0
3.73	0
3.74	0
3.75	0
3.76	0
3.77	0
3.78	0
3.79	0
3.8	0
3.81	0
3.82	0
3.83	0
3.84	0
3.85	0
3.86	0
3.87	0
3.88	0
3.89	0
3.9	0
3.91	0
3.92	0
3.93	0
3.94	0
3.95	0
3.96	0
3.97	0
3.98	0
3.99	0
4	0
4.01	0
4.02	0
4.03	0
4.04	0
4.05	0
4.06	0
4.07	0
4.08	0
4.09	0
4.1	0
4.11	0
4.12	0
4.13	0
4.14	0
4.15	0
4.16	0
4.17	0
4.18	0
4.19	0
4.2	0
4.21	0
4.22	0
4.23	0
4.24	0
4.25	0
4.26	0
4.27	0
4.28	0
4.29	0
4.3	0
4.31	0
4.32	0
4.33	0
4.34	0
4.35	0
4.36	0
4.37	0
4.38	0
4.39	0
4.4	0
4.41	0
4.42	0
4.43	0
4.44	0
4.45	0
4.46	0
4.47	0
4.48	0
4.49	0
4.5	0
4.51	0
4.52	0
4.53	0
4.54	0
4.55	0
4.56	0
4.57	0
4.58	0
4.59	0
4.6	0
4.61	0
4.62	0
4.63	0
4.64	0
4.65	0
4.66	0
4.67	0
4.68	0
4.69	0
4.7	0
4.71	0
4.72	0
4.73	0
4.74	0
4.75	0
4.76	0
4.77	0
4.78	0
4.79	0
4.8	0
4.81	0
4.82	0
4.83	0
4.84	0
4.85	0
4.86	0
4.87	0
4.88	0
4.89	0
4.9	0
4.91	0
4.92	0
4.93	0
4.94	0
4.95	0
4.96	0
4.97	0
4.98	0
4.99	0
5	0
5.01	0
5.02	0
5.03	0
5.04	0
5.05	0
5.06	0
5.07	0
5.08	0
5.09	0
5.1	0
5.11	0
5.12	0
5.13	0
5.14	0
5.15	0
5.16	0
5.17	0
5.18	0
5.19	0
5.2	0
5.21	0
5.22	0
5.23	0
5.24	0
5.25	0
5.26	0
5.27	0
5.28	0
5.29	0
5.3	0
5.31	0
5.32	0
5.33	0
5.34	0
5.35	0
5.36	0
5.37	0
5.38	0
5.39	0
5.4	0
5.41	0
5.42	0
5.43	0
5.44	0
5.45	0
5.46	0
5.47	0
5.48	0
5.49	0
5.5	0
5.51	0
5.52	0
5.53	0
5.54	0
5.55	0
5.56	0
5.57	0
5.58	0
5.59	0
5.6	0
5.61	0
5.62	0
5.63	0
5.64	0
5.65	0
5.66	0
5.67	0
5.68	0
5.69	0
5.7	0
5.71	0
5.72	0
5.73	0
5.74	0
5.75	0
5.76	0
5.77	0
5.78	0
5.79	0
5.8	0
5.81	0
5.82	0
5.83	0
5.84	0
5.85	0
5.86	0
5.87	0
5.88	0
5.89	0
5.9	0
5.91	0
5.92	0
5.93	0
5.94	0
5.95	0
5.96	0
5.97	0
5.98	0
5.99	0
6	0
6.01	0
6.02	0
6.03	0
6.04	0
6.05	0
6.06	0
6.07	0
6.08	0
6.09	0
6.1	0
6.11	0
6.12	0
6.13	0
6.14	0
6.15	0
6.16	0
6.17	0
6.18	0
6.19	0
6.2	0
6.21	0
6.22	0
6.23	0
6.24	0
6.25	0
6.26	0
6.27	0
6.28	0
6.29	0
6.3	0
6.31	0
6.32	0
6.33	0
6.34	0
6.35	0
6.36	0
6.37	0
6.38	0
6.39	0
6.4	0
6.41	0
6.42	0
6.43	0
6.44	0
6.45	0
6.46	0
6.47	0
6.48	0
6.49	0
6.5	0
6.51	0
6.52	0
6.53	0
6.54	0
6.55	0
6.56	0
6.57	0
6.58	0
6.59	0
6.6	0
6.61	0
6.62	0
6.63	0
6.64	0
6.65	0
6.66	0
6.67	0
6.68	0
6.69	0
6.7	0
6.71	0
6.72	0
6.73	0
6.74	0
6.75	0
6.76	0
6.77	0
6.78	0
6.79	0
6.8	0
6.81	0
6.82	0
6.83	0
6.84	0
6.85	0
6.86	0
6.87	0
6.88	0
6.89	0
6.9	0
6.91	0
6.92	0
6.93	0
6.94	0
6.95	0
6.96	0
6.97	0
6.98	0
6.99	0
7	0
7.01	0
7.02	0
7.03	0
7.04	0
7.05	0
7.06	0
7.07	0
7.08	0
7.09	0
7.1	0
7.11	0
7.12	0
7.13	0
7.14	0
7.15	0
7.16	0
7.17	0
7.18	0
7.19	0
7.2	0
7.21	0
7.22	0
7.23	0
7.24	0
7.25	0
7.26	0
7.27	0
7.28	0
7.29	0
7.3	0
7.31	0
7.32	0
7.33	0
7.34	0
7.35	0
7.36	0
7.37	0
7.38	0
7.39	0
7.4	0
7.41	0
7.42	0
7.43	0
7.44	0
7.45	0
7.46	0
7.47	0
7.48	0
7.49	0
7.5	0
7.51	0
7.52	0
7.53	0
7.54	0
7.55	0
7.56	0
7.57	0
7.58	0
7.59	0
7.6	0
7.61	0
7.62	0
7.63	0
7.64	0
7.65	0
7.66	0
7.67	0
7.68	0
7.69	0
7.7	0
7.71	0
7.72	0
7.73	0
7.74	0
7.75	0
7.76	0
7.77	0
7.78	0
7.79	0
7.8	0
7.81	0
7.82	0
7.83	0
7.84	0
7.85	0
7.86	0
7.87	0
7.88	0
7.89	0
7.9	0
7.91	0
7.92	0
7.93	0
7.94	0
7.95	0
7.96	0
7.97	0
7.98	0
7.99	0
8	0
8.01	0
8.02	0
8.03	0
8.04	0
8.05	0
8.06	0
8.07	0
8.08	0
8.09	0
8.1	0
8.11	0
8.12	0
8.13	0
8.14	0
8.15	0
8.16	0
8.17	0
8.18	0
8.19	0
8.2	0
8.21	0
8.22	0
8.23	0
8.24	0
8.25	0
8.26	0
8.27	0
8.28	0
8.29	0
8.3	0
8.31	0
8.32	0
8.33	0
8.34	0
8.35	0
8.36	0
8.37	0
8.38	0
8.39	0
8.4	0
8.41	0
8.42	0
8.43	0
8.44	0
8.45	0
8.46	0
8.47	0
8.48	0
8.49	0
8.5	0
8.51	0
8.52	0
8.53	0
8.54	0
8.55	0
8.56	0
8.57	0
8.58	0
8.59	0
8.6	0
8.61	0
8.62	0
8.63	0
8.64	0
8.65	0
8.66	0
8.67	0
8.68	0
8.69	0
8.7	0
8.71	0
8.72	0
8.73	0
8.74	0
8.75	0
8.76	0
8.77	0
8.78	0
8.79	0
8.8	0
8.81	0
8.82	0
8.83	0
8.84	0
8.85	0
8.86	0
8.87	0
8.88	0
8.89	0
8.9	0
8.91	0
8.92	0
8.93	0
8.94	0
8.95	0
8.96	0
8.97	0
8.98	0
8.99	0
9	0
9.01	0
9.02	0
9.03	0
9.04	0
9.05	0
9.06	0
9.07	0
9.08	0
9.09	0
9.1	0
9.11	0
9.12	0
9.13	0
9.14	0
9.15	0
9.16	0
9.17	0
9.18	0
9.19	0
9.2	0
9.21	0
9.22	0
9.23	0
9.24	0
9.25	0
9.26	0
9.27	0
9.28	0
9.29	0
9.3	0
9.31	0
9.32	0
9.33	0
9.34	0
9.35	0
9.36	0
9.37	0
9.38	0
9.39	0
9.4	0
9.41	0
9.42	0
9.43	0
9.44	0
9.45	0
9.46	0
9.47	0
9.48	0
9.49	0
9.5	0
9.51	0
9.52	0
9.53	0
9.54	0
9.55	0
9.56	0
9.57	0
9.58	0
9.59	0
9.6	0
9.61	0
9.62	0
9.63	0
9.64	0
9.65	0
9.66	0
9.67	0
9.68	0
9.69	0
9.7	0
9.71	0
9.72	0
9.73	0
9.74	0
9.75	0
9.76	0
9.77	0
9.78	0
9.79	0
9.8	0
9.81	0
9.82	0
9.83	0
9.84	0
9.85	0
9.86	0
9.87	0
9.88	0
9.89	0
9.9	0
9.91	0
9.92	0
9.93	0
9.94	0
9.95	0
9.96	0
9.97	0
9.98	0
9.99	0
10	0
10.01	0
10.02	0
10.03	0
10.04	0
10.05	0
10.06	0
10.07	0
10.08	0
10.09	0
10.1	0
10.11	0
10.12	0
10.13	0
10.14	0
10.15	0
10.16	0
10.17	0
10.18	0
10.19	0
10.2	0
10.21	0
10.22	0
10.23	0
10.24	0
10.25	0
10.26	0
10.27	0
10.28	0
10.29	0
10.3	0
10.31	0
10.32	0
10.33	0
10.34	0
10.35	0
10.36	0
10.37	0
10.38	0
10.39	0
10.4	0
10.41	0
10.42	0
10.43	0
10.44	0
10.45	0
10.46	0
10.47	0
10.48	0
10.49	0
10.5	0
10.51	0
10.52	0
10.53	0
10.54	0
10.55	0
10.56	0
10.57	0
10.58	0
10.59	0
10.6	0
10.61	0
10.62	0
10.63	0
10.64	0
10.65	0
10.66	0
10.67	0
10.68	0
10.69	0
10.7	0
10.71	0
10.72	0
10.73	0
10.74	0
10.75	0
10.76	0
10.77	0
10.78	0
10.79	0
10.8	0
10.81	0
10.82	0
10.83	0
10.84	0
10.85	0
10.86	0
10.87	0
10.88	0
10.89	0
10.9	0
10.91	0
10.92	0
10.93	0
10.94	0
10.95	0
10.96	0
10.97	0
10.98	0
10.99	0
11	0
11.01	0
11.02	0
11.03	0
11.04	0
11.05	0
11.06	0
11.07	0
11.08	0
11.09	0
11.1	0
11.11	0
11.12	0
11.13	0
11.14	0
11.15	0
11.16	0
11.17	0
11.18	0
11.19	0
11.2	0
11.21	0
11.22	0
11.23	0
11.24	0
11.25	0
11.26	0
11.27	0
11.28	0
11.29	0
11.3	0
11.31	0
11.32	0
11.33	0
11.34	0
11.35	0
11.36	0
11.37	0
11.38	0
11.39	0
11.4	0
11.41	0
11.42	0
11.43	0
11.44	0
11.45	0
11.46	0
11.47	0
11.48	0
11.49	0
11.5	0
11.51	0
11.52	0
11.53	0
11.54	0
11.55	0
11.56	0
11.57	0
11.58	0
11.59	0
11.6	0
11.61	0
11.62	0
11.63	0
11.64	0
11.65	0
11.66	0
11.67	0
11.68	0
11.69	0
11.7	0
11.71	0
11.72	0
11.73	0
11.74	0
11.75	0
11.76	0
11.77	0
11.78	0
11.79	0
11.8	0
11.81	0
11.82	0
11.83	0
11.84	0
11.85	0
11.86	0
11.87	0
11.88	0
11.89	0
11.9	0
11.91	0
11.92	0
11.93	0
11.94	0
11.95	0
11.96	0
11.97	0
11.98	0
11.99	0
12	0
12.01	0
12.02	0
12.03	0
12.04	0
12.05	0
12.06	0
12.07	0
12.08	0
12.09	0
12.1	0
12.11	0
12.12	0
12.13	0
12.14	0
12.15	0
12.16	0
12.17	0
12.18	0
12.19	0
12.2	0
12.21	0
12.22	0
12.23	0
12.24	0
12.25	0
12.26	0
12.27	0
12.28	0
12.29	0
12.3	0
12.31	0
12.32	0
12.33	0
12.34	0
12.35	0
12.36	0
12.37	0
12.38	0
12.39	0
12.4	0
12.41	0
12.42	0
12.43	0
12.44	0
12.45	0
12.46	0
12.47	0
12.48	0
12.49	0
12.5	0
12.51	0
12.52	0
12.53	0
12.54	0
12.55	0
12.56	0
12.57	0
12.58	0
12.59	0
12.6	0
12.61	0
12.62	0
12.63	0
12.64	0
12.65	0
12.66	0
12.67	0
12.68	0
12.69	0
12.7	0
12.71	0
12.72	0
12.73	0
12.74	0
12.75	0
12.76	0
12.77	0
12.78	0
12.79	0
12.8	0
12.81	0
12.82	0
12.83	0
12.84	0
12.85	0
12.86	0
12.87	0
12.88	0
12.89	0
12.9	0
12.91	0
12.92	0
12.93	0
12.94	0
12.95	0
12.96	0
12.97	0
12.98	0
12.99	0
13	0
13.01	0
13.02	0
13.03	0
13.04	0
13.05	0
13.06	0
13.07	0
13.08	0
13.09	0
13.1	0
13.11	0
13.12	0
13.13	0
13.14	0
13.15	0
13.16	0
13.17	0
13.18	0
13.19	0
13.2	0
13.21	0
13.22	0
13.23	0
13.24	0
13.25	0
13.26	0
13.27	0
13.28	0
13.29	0
13.3	0
13.31	0
13.32	0
13.33	0
13.34	0
13.35	0
13.36	0
13.37	0
13.38	0
13.39	0
13.4	0
13.41	0
13.42	0
13.43	0
13.44	0
13.45	0
13.46	0
13.47	0
13.48	0
13.49	0
13.5	0
13.51	0
13.52	0
13.53	0
13.54	0
13.55	0
13.56	0
13.57	0
13.58	0
13.59	0
13.6	0
13.61	0
13.62	0
13.63	0
13.64	0
13.65	0
13.66	0
13.67	0
13.68	0
13.69	0
13.7	0
13.71	0
13.72	0
13.73	0
13.74	0
13.75	0
13.76	0
13.77	0
13.78	0
13.79	0
13.8	0
13.81	0
13.82	0
13.83	0
13.84	0
13.85	0
13.86	0
13.87	0
13.88	0
13.89	0
13.9	0
13.91	0
13.92	0
13.93	0
13.94	0
13.95	0
13.96	0
13.97	0
13.98	0
13.99	0
14	0
14.01	0
14.02	0
14.03	0
14.04	0
14.05	0
14.06	0
14.07	0
14.08	0
14.09	0
14.1	0
14.11	0
14.12	0
14.13	0
14.14	0
14.15	0
14.16	0
14.17	0
14.18	0
14.19	0
14.2	0
14.21	0
14.22	0
14.23	0
14.24	0
14.25	0
14.26	0
14.27	0
14.28	0
14.29	0
14.3	0
14.31	0
14.32	0
14.33	0
14.34	0
14.35	0
14.36	0
14.37	0
14.38	0
14.39	0
14.4	0
14.41	0
14.42	0
14.43	0
14.44	0
14.45	0
14.46	0
14.47	0
14.48	0
14.49	0
14.5	0
14.51	0
14.52	0
14.53	0
14.54	0
14.55	0
14.56	0
14.57	0
14.58	0
14.59	0
14.6	0
14.61	0
14.62	0
14.63	0
14.64	0
14.65	0
14.66	0
14.67	0
14.68	0
14.69	0
14.7	0
14.71	0
14.72	0
14.73	0
14.74	0
14.75	0
14.76	0
14.77	0
14.78	0
14.79	0
14.8	0
14.81	0
14.82	0
14.83	0
14.84	0
14.85	0
14.86	0
14.87	0
14.88	0
14.89	0
14.9	0
14.91	0
14.92	0
14.93	0
14.94	0
14.95	0
14.96	0
14.97	0
14.98	0
14.99	0
15	0
15.01	0
15.02	0
15.03	0
15.04	0
15.05	0
15.06	0
15.07	0
15.08	0
15.09	0
15.1	0
15.11	0
15.12	0
15.13	0
15.14	0
15.15	0
15.16	0
15.17	0
15.18	0
15.19	0
15.2	0
15.21	0
15.22	0
15.23	0
15.24	0
15.25	0
15.26	0
15.27	0
15.28	0
15.29	0
15.3	0
15.31	0
15.32	0
15.33	0
15.34	0
15.35	0
15.36	0
15.37	0
15.38	0
15.39	0
15.4	0
15.41	0
15.42	0
15.43	0
15.44	0
15.45	0
15.46	0
15.47	0
15.48	0
15.49	0
15.5	0
15.51	0
15.52	0
15.53	0
15.54	0
15.55	0
15.56	0
15.57	0
15.58	0
15.59	0
15.6	0
15.61	0
15.62	0
15.63	0
15.64	0
15.65	0
15.66	0
15.67	0
15.68	0
15.69	0
15.7	0
15.71	0
15.72	0
15.73	0
15.74	0
15.75	0
15.76	0
15.77	0
15.78	0
15.79	0
15.8	0
15.81	0
15.82	0
15.83	0
15.84	0
15.85	0
15.86	0
15.87	0
15.88	0
15.89	0
15.9	0
15.91	0
15.92	0
15.93	0
15.94	0
15.95	0
15.96	0
15.97	0
15.98	0
15.99	0
16	0
16.01	0
16.02	0
16.03	0
16.04	0
16.05	0
16.06	0
16.07	0
16.08	0
16.09	0
16.1	0
16.11	0
16.12	0
16.13	0
16.14	0
16.15	0
16.16	0
16.17	0
16.18	0
16.19	0
16.2	0
16.21	0
16.22	0
16.23	0
16.24	0
16.25	0
16.26	0
16.27	0
16.28	0
16.29	0
16.3	0
16.31	0
16.32	0
16.33	0
16.34	0
16.35	0
16.36	0
16.37	0
16.38	0
16.39	0
16.4	0
16.41	0
16.42	0
16.43	0
16.44	0
16.45	0
16.46	0
16.47	0
16.48	0
16.49	0
16.5	0
16.51	0
16.52	0
16.53	0
16.54	0
16.55	0
16.56	0
16.57	0
16.58	0
16.59	0
16.6	0
16.61	0
16.62	0
16.63	0
16.64	0
16.65	0
16.66	0
16.67	0
16.68	0
16.69	0
16.7	0
16.71	0
16.72	0
16.73	0
16.74	0
16.75	0
16.76	0
16.77	0
16.78	0
16.79	0
16.8	0
16.81	0
16.82	0
16.83	0
16.84	0
16.85	0
16.86	0
16.87	0
16.88	0
16.89	0
16.9	0
16.91	0
16.92	0
16.93	0
16.94	0
16.95	0
16.96	0
16.97	0
16.98	0
16.99	0
17	0
17.01	0
17.02	0
17.03	0
17.04	0
17.05	0
17.06	0
17.07	0
17.08	0
17.09	0
17.1	0
17.11	0
17.12	0
17.13	0
17.14	0
17.15	0
17.16	0
17.17	0
17.18	0
17.19	0
17.2	0
17.21	0
17.22	0
17.23	0
17.24	0
17.25	0
17.26	0
17.27	0
17.28	0
17.29	0
17.3	0
17.31	0
17.32	0
17.33	0
17.34	0
17.35	0
17.36	0
17.37	0
17.38	0
17.39	0
17.4	0
17.41	0
17.42	0
17.43	0
17.44	0
17.45	0
17.46	0
17.47	0
17.48	0
17.49	0
17.5	0
17.51	0
17.52	0
17.53	0
17.54	0
17.55	0
17.56	0
17.57	0
17.58	0
17.59	0
17.6	0
17.61	0
17.62	0
17.63	0
17.64	0
17.65	0
17.66	0
17.67	0
17.68	0
17.69	0
17.7	0
17.71	0
17.72	0
17.73	0
17.74	0
17.75	0
17.76	0
17.77	0
17.78	0
17.79	0
17.8	0
17.81	0
17.82	0
17.83	0
17.84	0
17.85	0
17.86	0
17.87	0
17.88	0
17.89	0
17.9	0
17.91	0
17.92	0
17.93	0
17.94	0
17.95	0
17.96	0
17.97	0
17.98	0
17.99	0
18	0
18.01	0
18.02	0
18.03	0
18.04	0
18.05	0
18.06	0
18.07	0
18.08	0
18.09	0
18.1	0
18.11	0
18.12	0
18.13	0
18.14	0
18.15	0
18.16	0
18.17	0
18.18	0
18.19	0
18.2	0
18.21	0
18.22	0
18.23	0
18.24	0
18.25	0
18.26	0
18.27	0
18.28	0
18.29	0
18.3	0
18.31	0
18.32	0
18.33	0
18.34	0
18.35	0
18.36	0
18.37	0
18.38	0
18.39	0
18.4	0
18.41	0
18.42	0
18.43	0
18.44	0
18.45	0
18.46	0
18.47	0
18.48	0
18.49	0
18.5	0
18.51	0
18.52	0
18.53	0
18.54	0
18.55	0
18.56	0
18.57	0
18.58	0
18.59	0
18.6	0
18.61	0
18.62	0
18.63	0
18.64	0
18.65	0
18.66	0
18.67	0
18.68	0
18.69	0
18.7	0
18.71	0
18.72	0
18.73	0
18.74	0
18.75	0
18.76	0
18.77	0
18.78	0
18.79	0
18.8	0
18.81	0
18.82	0
18.83	0
18.84	0
18.85	0
18.86	0
18.87	0
18.88	0
18.89	0
18.9	0
18.91	0
18.92	0
18.93	0
18.94	0
18.95	0
18.96	0
18.97	0
18.98	0
18.99	0
19	0
19.01	0
19.02	0
19.03	0
19.04	0
19.05	0
19.06	0
19.07	0
19.08	0
19.09	0
19.1	0
19.11	0
19.12	0
19.13	0
19.14	0
19.15	0
19.16	0
19.17	0
19.18	0
19.19	0
19.2	0
19.21	0
19.22	0
19.23	0
19.24	0
19.25	0
19.26	0
19.27	0
19.28	0
19.29	0
19.3	0
19.31	0
19.32	0
19.33	0
19.34	0
19.35	0
19.36	0
19.37	0
19.38	0
19.39	0
19.4	0
19.41	0
19.42	0
19.43	0
19.44	0
19.45	0
19.46	0
19.47	0
19.48	0
19.49	0
19.5	0
19.51	0
19.52	0
19.53	0
19.54	0
19.55	0
19.56	0
19.57	0
19.58	0
19.59	0
19.6	0
19.61	0
19.62	0
19.63	0
19.64	0
19.65	0
19.66	0
19.67	0
19.68	0
19.69	0
19.7	0
19.71	0
19.72	0
19.73	0
19.74	0
19.75	0
19.76	0
19.77	0
19.78	0
19.79	0
19.8	0
19.81	0
19.82	0
19.83	0
19.84	0
19.85	0
19.86	0
19.87	0
19.88	0
19.89	0
19.9	0
19.91	0
19.92	0
19.93	0
19.94	0
19.95	0
19.96	0
19.97	0
19.98	0
[truncated: 139,301 more rows]

## Sheet: HR
Time	HR
91.88	74
92.69	72
93.52	73
94.34	74
95.15	78
95.92	79
96.68	77
97.46	75
98.26	68
99.14	136
99.58	146
99.99	63
100.94	64
101.88	64
102.82	67
103.72	71
104.56	76
105.35	74
106.16	78
106.93	73
107.75	68
108.63	66
109.54	71
110.38	71
111.22	73
112.04	74
112.85	78
113.62	80
114.37	79
115.13	77
115.91	76
116.7	73
117.52	71
118.36	71
119.2	74
120.01	74
120.82	76
121.61	79
122.37	78
123.14	77
123.92	77
124.7	76
125.49	78
126.26	81
127	81
127.74	83
128.46	86
129.16	85
129.87	86
130.57	75
131.37	79
132.13	67
133.03	68
133.91	75
134.71	77
135.49	79
136.25	80
137	76
137.79	82
138.52	76
139.31	78
140.08	81
140.82	83
141.54	85
142.25	80
143	82
143.73	83
144.45	81
145.19	80
145.94	82
146.67	86
147.37	86
148.07	81
148.81	81
149.55	41
151.02	83
151.74	81
152.48	87
153.17	88
153.85	87
154.54	83
155.26	81
156	78
156.77	83
157.49	80
158.24	76
159.03	78
159.8	76
160.59	83
161.31	85
162.02	85
162.73	87
163.42	81
164.16	83
164.88	76
165.67	90
166.34	88
167.02	91
167.68	91
168.34	94
168.98	92
169.63	91
170.29	86
170.99	86
171.69	86
172.39	83
173.11	81
173.85	85
174.56	86
175.26	85
175.97	83
176.69	86
177.39	87
178.08	87
178.77	88
179.45	79
180.21	86
180.91	83
181.63	88
182.31	85
183.02	91
183.68	86
184.38	86
185.08	88
185.76	90
186.43	88
187.11	88
187.79	90
188.46	87
189.15	87
189.84	91
190.5	92
191.15	88
191.83	80
192.58	82
193.31	86
194.01	70
194.87	73
195.69	77
196.47	79
197.23	83
197.95	81
198.69	83
199.41	85
200.12	86
200.82	81
201.56	77
202.34	79
203.1	72
203.93	73
204.75	76
205.54	70
206.4	69
207.27	71
208.11	75
208.91	79
209.67	80
210.42	87
211.11	90
211.78	95
212.41	92
213.06	85
213.77	67
214.66	66
215.57	70
216.43	77
217.21	69
218.08	71
218.92	76
219.71	79
220.47	86
221.17	87
221.86	82
222.59	70
223.45	72
224.28	75
225.08	74
225.89	76
226.68	74
227.49	71
228.33	74
229.14	76
229.93	81
230.67	83
231.39	86
232.09	83
232.81	80
233.56	76
234.35	73
235.17	72
236	77
236.78	77
237.56	73
238.38	80
239.13	79
239.89	76
240.68	82
241.41	85
242.12	83
242.84	71
243.69	77
244.47	79
245.23	81
245.97	83
246.69	86
247.39	86
248.09	86
248.79	81
249.53	75
250.33	88
251.01	88
251.69	90
252.36	88
253.04	85
253.75	86
254.45	79
255.21	76
256	72
256.83	79
257.59	83
258.31	85
259.02	83
259.74	82
260.47	87
261.16	86
261.86	81
262.6	83
263.32	80
264.07	81
264.81	81
265.55	80
266.3	80
267.05	81
267.79	82
268.52	88
269.2	88
269.88	90
270.55	88
271.23	88
271.91	88
272.59	91
273.25	91
273.91	90
274.58	86
275.28	81
276.02	81
276.76	83
277.48	88
278.16	90
278.83	90
279.5	91
280.16	79
280.92	87
281.61	85
282.32	86
283.02	88
283.7	88
284.38	86
285.08	85
285.79	85
286.5	88
287.18	88
287.86	92
288.51	88
289.19	88
289.87	86
290.57	87
291.26	87
291.95	90
292.62	91
293.28	92
293.93	94
294.57	97
295.19	98
295.8	98
296.41	94
297.05	90
297.72	87
298.41	85
299.12	85
299.83	86
300.53	86
301.23	85
301.94	85
302.65	86
303.35	90
304.02	90
304.69	90
305.36	90
306.03	87
306.72	86
307.42	87
308.11	85
308.82	81
309.56	82
310.29	83
311.01	85
311.72	79
312.48	88
313.16	88
313.84	90
314.51	92
315.16	94
315.8	92
316.45	88
317.13	90
317.8	88
318.48	88
319.16	82
319.89	81
320.63	81
321.37	81
322.11	80
322.86	82
323.59	81
324.33	86
325.03	82
325.76	83
326.48	82
327.21	78
327.98	81
328.72	83
329.44	82
330.17	86
330.87	86
331.57	90
332.24	88
332.92	86
333.62	81
334.36	90
335.03	90
335.7	90
336.37	87
337.06	79
337.82	83
338.54	74
339.35	73
340.17	77
340.95	77
341.73	80
342.48	79
343.24	83
343.96	81
344.7	82
345.43	79
346.19	87
346.88	85
347.59	86
348.29	86
348.99	90
349.66	92
350.31	94
350.95	94
351.59	91
352.25	88
352.93	79
353.69	75
354.49	72
355.32	71
356.16	71
357	73
357.82	79
358.58	82
359.31	82
360.04	85
360.75	81
361.49	81
362.23	74
363.04	77
363.82	72
364.65	80
365.4	83
366.12	86
366.82	83
367.54	76
368.33	72
369.16	57
370.21	63
371.16	66
372.07	62
373.04	63
373.99	67
374.88	66
375.79	66
376.7	74
377.51	79
378.27	79
379.03	71
379.87	67
380.77	68
381.65	72
382.48	75
383.28	74
384.09	73
384.91	75
385.71	72
386.54	71
387.38	74
388.19	79
388.95	80
389.7	80
390.45	78
391.22	79
391.98	77
392.76	74
393.57	74
394.38	76
395.17	78
395.94	78
396.71	82
397.44	83
398.16	77
398.94	77
399.72	78
400.49	78
401.26	74
402.07	73
402.89	71
403.73	72
404.56	71
405.4	77
406.18	79
406.94	76
407.73	79
408.49	80
409.24	82
409.97	88
410.65	90
411.32	88
412	76
412.79	76
413.58	79
414.34	76
415.13	76
415.92	77
416.7	83
417.42	88
418.1	88
418.78	90
419.45	87
420.14	88
420.82	86
421.52	85
422.23	87
422.92	87
423.61	87
424.3	76
425.09	78
425.86	77
426.64	76
427.43	82
428.16	86
428.86	88
429.54	92
430.19	95
430.82	98
431.43	100
432.03	98
432.64	98
433.25	98
433.86	97
434.48	95
435.11	85
435.82	90
436.49	85
437.2	95
437.83	95
438.46	94
439.1	85
439.81	85
440.52	83
441.24	90
441.91	76
442.7	80
443.45	81
444.19	85
444.9	76
445.69	83
446.41	85
447.12	86
447.82	88
448.5	90
449.17	91
449.83	82
450.56	82
451.29	80
452.04	80
452.79	82
453.52	86
454.22	91
454.88	92
455.53	90
456.2	90
456.87	88
457.55	90
458.22	91
458.88	92
459.53	94
460.17	95
460.8	94
461.44	88
462.12	85
462.83	82
463.56	83
464.28	87
464.97	80
465.72	88
466.4	79
467.16	90
467.83	90
468.5	87
469.19	80
469.94	87
470.63	81
471.37	88
472.05	88
472.73	90
473.4	91
474.06	90
474.73	82
475.46	82
476.19	80
476.94	85
477.65	85
478.36	80
479.11	80
479.86	87
480.55	85
481.26	90
481.93	90
482.6	91
483.26	91
483.92	91
484.58	91
485.24	90
485.91	79
486.67	86
487.37	87
488.06	90
488.73	92
489.38	92
490.03	92
490.68	87
491.37	82
492.1	87
492.79	90
493.46	95
494.09	97
494.71	100
495.31	100
495.91	102
496.5	92
497.15	82
497.88	81
498.62	81
499.36	83
500.08	87
500.77	91
501.43	92
502.08	94
502.72	97
503.34	97
503.96	97
504.58	98
505.19	100
505.79	102
506.38	98
506.99	100
507.59	97
508.21	94
508.85	88
509.53	86
510.23	90
510.9	91
511.56	94
512.2	97
512.82	97
513.44	100
514.04	103
514.62	103
515.2	105
515.77	103
516.35	105
516.92	107
517.48	105
518.05	105
518.62	105
519.19	102
519.78	100
520.38	98
520.99	100
521.59	97
522.21	95
522.84	90
523.51	91
524.17	88
524.85	92
525.5	94
526.14	98
526.75	100
527.35	100
527.95	103
528.53	103
529.11	107
529.67	109
530.22	109
530.77	107
531.33	103
531.91	100
532.51	95
533.14	91
533.8	86
534.5	91
535.16	88
535.84	90
536.51	95
537.14	97
537.76	97
538.38	100
538.98	100
539.58	102
540.17	103
540.75	103
541.33	102
541.92	102
542.51	100
543.11	100
543.71	97
544.33	95
544.96	92
545.61	91
546.27	91
546.93	94
547.57	94
548.21	100
548.81	103
549.39	105
549.96	107
550.52	107
551.08	103
551.66	102
552.25	97
552.87	94
553.51	92
554.16	94
554.8	97
555.42	95
556.05	95
556.68	97
557.3	95
557.93	97
558.55	100
559.15	102
559.74	103
560.32	100
560.92	94
561.56	87
562.25	90
562.92	91
563.58	91
564.24	87
564.93	86
565.63	87
566.32	91
566.98	94
567.62	95
568.25	95
568.88	88
569.56	76
570.35	79
571.11	80
571.86	83
572.58	86
573.28	86
573.98	87
574.67	82
575.4	81
576.14	83
576.86	83
577.58	86
578.28	83
579	86
579.7	87
580.39	88
581.07	91
581.73	92
582.38	90
583.05	86
583.75	86
584.45	88
585.13	91
585.79	94
586.43	98
587.04	94
587.68	92
588.33	94
588.97	90
589.64	80
590.39	87
591.08	86
591.78	85
592.49	83
593.21	82
593.94	86
594.64	90
595.31	88
595.99	83
596.71	70
597.57	75
598.37	78
599.14	81
599.88	87
600.57	86
601.27	79
602.03	79
602.79	76
603.58	78
604.35	64
605.29	67
606.18	70
607.04	71
607.88	74
608.69	74
609.5	76
610.29	79
611.05	79
611.81	74
612.62	73
613.44	73
614.26	70
615.12	66
616.03	72
616.86	78
617.63	81
618.37	81
619.11	81
619.85	78
620.62	70
621.48	71
622.33	72
623.16	73
623.98	70
624.84	69
625.71	76
626.5	80
627.25	77
628.03	73
628.85	69
629.72	74
630.53	76
631.32	75
632.12	71
632.97	72
633.8	75
634.6	76
635.39	75
636.19	74
637	71
637.85	69
638.72	68
639.6	72
640.43	71
641.28	73
642.1	71
642.95	71
643.79	71
644.64	71
645.49	72
646.32	76
647.11	74
647.92	67
648.81	71
649.65	73
650.47	72
651.3	76
652.09	75
652.89	71
653.74	69
654.61	72
655.44	71
656.29	69
657.16	67
658.06	75
658.86	76
659.65	73
660.47	74
661.28	76
662.07	73
662.89	71
663.73	75
664.53	71
665.38	67
666.27	71
667.11	71
667.96	67
668.85	71
669.7	76
670.49	75
671.29	76
672.08	71
672.92	71
673.76	70
674.62	67
675.51	67
676.4	73
677.22	74
678.03	72
678.86	70
679.72	74
680.53	69
681.4	68
682.28	75
683.08	76
683.87	76
684.66	72
685.49	75
686.29	76
687.08	70
687.94	65
688.87	71
689.71	75
690.51	72
691.34	65
692.26	71
693.11	76
693.9	76
694.69	77
695.47	71
696.31	65
697.23	63
698.19	63
699.14	68
700.02	71
700.86	64
701.8	67
702.7	71
703.55	74
704.36	70
705.22	63
706.18	68
707.06	64
708	60
709	65
709.93	63
710.89	67
711.79	70
712.65	74
713.46	72
714.29	68
715.17	63
716.12	67
717.02	68
717.9	66
718.81	63
719.76	70
720.62	75
721.42	76
722.21	75
723.01	69
723.88	68
724.76	69
725.63	74
726.44	74
727.25	71
728.09	71
728.93	75
729.73	76
730.52	75
731.32	76
732.11	79
732.87	85
733.58	87
734.27	80
735.02	85
735.73	80
736.48	76
737.27	79
738.03	71
738.87	73
739.69	69
740.56	70
741.42	66
742.33	64
743.27	67
744.16	59
745.18	61
746.16	68
747.04	72
747.87	68
748.75	66
749.66	71
750.51	68
751.39	61
752.37	63
753.32	64
754.26	65
755.18	70
756.04	65
756.97	63
757.92	70
758.78	72
759.61	69
760.48	58
761.52	59
762.54	66
763.45	74
764.26	74
765.07	75
765.87	75
766.67	81
767.41	82
768.14	76
768.93	79
769.69	80
770.44	82
771.17	83
771.89	82
772.62	83
773.34	87
774.03	87
774.72	90
775.39	80
776.14	78
776.91	82
777.64	78
778.41	79
779.17	79
779.93	87
780.62	90
781.29	91
781.95	91
782.61	94
783.25	97
783.87	95
784.5	94
785.14	91
785.8	92
786.45	94
787.09	95
787.72	95
788.35	91
789.01	87
789.7	87
790.39	90
791.06	91
791.72	94
792.36	92
793.01	92
793.66	90
794.33	92
794.98	88
795.66	87
796.35	88
797.03	91
797.69	91
798.35	88
799.03	88
799.71	88
800.39	92
801.04	91
801.7	88
802.38	83
803.1	85
803.81	90
804.48	91
805.14	91
805.8	94
806.44	94
807.08	91
807.74	87
808.43	88
809.11	87
809.8	90
810.47	92
811.12	94
811.76	95
812.39	97
813.01	91
813.67	79
814.43	77
815.21	74
816.02	69
816.89	71
817.73	76
818.52	83
819.24	91
819.9	95
820.53	100
821.13	103
821.71	107
822.27	107
822.83	107
823.39	103
823.97	97
824.59	87
825.28	82
826.01	82
826.74	79
827.5	81
828.24	81
828.98	78
829.75	77
830.53	83
831.25	86
831.95	92
832.6	98
833.21	100
833.81	105
834.38	105
834.95	109
835.5	111
836.04	109
836.59	103
837.17	95
837.8	79
838.56	75
839.36	68
840.24	68
841.12	67
842.01	68
842.89	71
843.74	75
844.54	85
845.25	94
845.89	97
846.51	102
847.1	105
847.67	107
848.23	109
848.78	105
849.35	95
849.98	87
850.67	83
851.39	83
852.11	85
852.82	85
853.53	79
854.29	79
855.05	78
855.82	82
856.55	88
857.23	91
857.89	92
858.54	91
859.2	87
859.89	86
860.59	88
861.27	92
861.92	97
862.54	102
863.13	103
863.71	105
864.28	109
864.83	105
865.4	103
865.98	92
866.63	90
867.3	81
868.04	83
868.76	82
869.49	85
870.2	82
870.93	81
871.67	83
872.39	85
873.1	86
873.8	90
874.47	92
875.12	90
875.79	92
876.44	95
877.07	97
877.69	100
878.29	103
878.87	107
879.43	111
879.97	113
880.5	113
881.03	118
881.54	113
882.07	103
882.65	87
883.34	83
884.06	79
884.82	81
885.56	78
886.33	76
887.12	70
887.98	71
888.82	70
889.68	71
890.52	76
891.31	81
892.05	87
892.74	94
893.38	100
893.98	103
894.56	107
895.12	107
895.68	109
896.23	103
896.81	94
897.45	82
898.18	77
898.96	73
899.78	72
900.61	73
901.43	79
902.19	86
902.89	95
903.52	100
904.12	103
904.7	105
905.27	107
905.83	107
906.39	103
906.97	103
907.55	97
908.17	90
908.84	83
909.56	87
910.25	87
910.94	91
911.6	92
912.25	91
912.91	91
913.57	88
914.25	90
914.92	95
915.55	98
916.16	98
916.77	103
917.35	107
917.91	113
918.44	113
918.97	118
919.48	113
920.01	111
920.55	103
921.13	83
921.85	56
922.92	68
923.8	71
924.65	63
925.6	60
926.6	61
927.58	67
928.47	76
929.26	79
930.02	81
930.76	82
931.49	76
932.28	71
933.13	74
933.94	15
984.87	76
985.66	80
986.41	78
987.18	73
988	79
988.76	68
989.64	70
990.5	70
991.36	113
991.89	176
992.23	73
993.05	77
993.83	76
994.62	79
995.38	73
996.2	71
997.04	66
997.95	70
998.81	73
999.63	70
1000.5	72
1001.3	70
1002.2	73
1003	71
1003.9	70
1004.7	68
1005.6	71
1006.4	72
1007.3	66
1008.2	70
1009	72
1009.9	67
1010.8	65
1011.7	74
1012.5	80
1013.2	81
1014	78
1014.8	63
1015.7	67
1016.6	74
1017.4	72
1018.3	70
1019.1	67
1020	76
1020.8	73
1021.6	73
1022.4	73
1023.3	72
1024.1	72
1024.9	74
1025.7	77
1026.5	74
1027.3	75
1028.1	75
1028.9	67
1029.8	68
1030.7	70
1031.6	74
1032.4	75
1033.2	77
1033.9	79
1034.7	87
1035.4	91
1036.1	92
1036.7	80
1037.5	78
1038.2	76
1039	74
1039.8	75
1040.6	74
1041.4	79
1042.2	75
1043	76
1043.8	69
1044.7	69
1045.5	66
1046.4	71
1047.3	68
1048.2	68
1049	69
1049.9	69
1050.8	71
1051.6	69
1052.5	69
1053.4	69
1054.2	69
1055.1	68
1056	74
1056.8	71
1057.6	77
1058.4	79
1059.2	79
1059.9	78
1060.7	76
1061.5	74
1062.3	77
1063.1	74
1063.9	71
1064.7	71
1065.6	67
1066.5	67
1067.4	70
1068.2	73
1069.1	76
1069.8	72
1070.7	70
1071.5	67
1072.4	67
1073.3	70
1074.2	69
1075.1	72
1075.9	71
1076.7	76
1077.5	77
1078.3	81
1079	78
1079.8	80
1080.6	81
1081.3	75
1082.1	67
1083	71
1083.8	79
1084.6	83
1085.3	85
1086	80
1086.8	82
1087.5	82
1088.2	79
1089	82
1089.7	83
1090.5	88
1091.1	81
1091.9	75
1092.7	79
1093.4	80
1094.2	82
1094.9	81
1095.7	82
1096.4	75
1097.2	74
1098	77
1098.8	79
1099.5	76
1100.3	67
1101.2	68
1102.1	71
1103	71
1103.8	76
1104.6	76
1105.4	78
1106.1	74
1107	73
1107.8	71
1108.6	67
1109.5	75
1110.3	79
1111.1	76
1111.9	72
1112.7	74
1113.5	78
1114.3	78
1115.1	73
1115.9	75
1116.7	75
1117.5	80
1118.2	81
1119	79
1119.7	77
1120.5	67
1121.4	66
1122.3	69
1123.2	74
1124	80
1124.7	85
1125.5	82
1126.2	82
1126.9	82
1127.6	87
1128.3	88
1129	88
1129.7	87
1130.4	78
1131.2	88
1131.8	90
1132.5	91
1133.2	91
1133.8	88
1134.5	87
1135.2	91
1135.8	92
1136.5	95
1137.1	97
1137.8	98
1138.4	92
1139	91
1139.7	94
1140.3	98
1140.9	100
1141.5	100
1142.1	102
1142.7	103
1143.3	103
1143.9	105
1144.4	109
1145	109
1145.5	107
1146.1	98
1146.7	82
1147.4	80
1148.2	76
1149	71
1149.8	73
1150.7	77
1151.4	85
1152.1	94
1152.8	102
1153.4	105
1153.9	107
1154.5	113
1155	113
1155.6	113
1156.1	109
1156.6	100
1157.2	83
1158	80
1158.7	82
1159.4	87
1160.1	91
1160.8	100
1161.4	103
1162	107
1162.5	109
1163.1	111
1163.6	111
1164.2	109
1164.7	103
1165.3	100
1165.9	90
1166.6	88
1167.2	90
1167.9	94
1168.6	97
1169.2	100
1169.8	103
1170.3	105
1170.9	109
1171.5	113
1172	113
1172.5	115
1173.1	118
1173.6	115
1174.1	115
1174.6	111
1175.1	107
1175.7	102
1176.3	90
1177	86
1177.7	83
1178.4	81
1179.1	79
1179.9	85
1180.6	91
1181.3	98
1181.9	105
1182.4	109
1183	115
1183.5	115
1184	120
1184.5	120
1185	120
1185.5	120
1186	115
1186.5	111
1187.1	95
1187.7	81
1188.5	78
1189.2	74
1190	76
1190.8	80
1191.6	86
1192.3	95
1192.9	103
1193.5	109
1194	111
1194.6	115
1195.1	118
1195.6	120
1196.1	120
1196.6	120
1197.1	120
1197.6	109
1198.2	94
1198.8	78
1199.6	75
1200.4	75
1201.2	76
1202	81
1202.7	91
1203.3	100
1204	103
1204.5	109
1205.1	111
1205.6	113
1206.2	115
1206.7	118
1207.2	118
1207.7	115
1208.2	105
1208.8	92
1209.4	85
1210.1	81
1210.9	86
1211.6	88
1212.3	95
1212.9	98
1213.5	105
1214.1	107
1214.6	113
1215.2	115
1215.7	120
1216.2	120
1216.7	125
1217.2	122
1217.7	122
1218.1	120
1218.6	115
1219.2	107
1219.7	95
1220.3	78
1221.1	78
1221.9	81
1222.6	82
1223.4	90
1224	100
1224.6	107
1225.2	111
1225.7	113
1226.3	118
1226.8	125
1227.3	122
1227.7	122
1228.2	125
1228.7	122
1229.2	111
1229.7	97
1230.4	90
1231	87
1231.7	88
1232.4	95
1233	102
1233.6	107
1234.2	109
1234.7	113
1235.3	118
1235.8	118
1236.3	118
1236.8	122
1237.3	120
1237.8	118
1238.3	113
1238.8	103
1239.4	97
1240	98
1240.6	98
1241.2	102
1241.8	107
1242.4	109
1242.9	113
1243.5	118
1244	120
1244.5	120
1245	125
1245.5	122
1246	125
1246.4	118
1246.9	107
1247.5	92
1248.2	81
1248.9	85
1249.6	88
1250.3	95
1250.9	100
1251.5	102
1252.1	97
1252.7	95
1253.3	95
1254	95
1254.6	102
1255.2	107
1255.8	105
1256.3	111
1256.9	111
1257.4	115
1257.9	118
1258.4	120
1258.9	125
1259.4	125
1259.9	128
1260.4	130
1260.8	130
1261.3	133
1261.7	136
1262.2	133
1262.6	128
1263.1	98
1263.7	65
1264.6	77
1265.4	79
1266.2	83
1266.9	70
1267.8	71
1268.6	69
1269.5	70
1270.3	78
1271.1	85
1271.8	90
1272.5	92
1273.1	97
1273.7	102
1274.3	102
1274.9	107
1275.5	107
1276	109
1276.6	107
1277.2	102
1277.7	92
1278.4	83
1279.1	74
1279.9	67
1280.8	66
1281.7	67
1282.6	65
1283.5	67
1284.4	69
1285.3	74
1286.1	77
1286.9	59
1287.9	70
1288.8	70
1289.6	65
1290.6	65
1291.5	67
1292.4	74
1293.2	78
1294	80
1294.7	77
1295.5	78
1296.3	75
1297.1	76
1297.8	69
1298.7	68
1299.6	67
1300.5	67
1301.4	72
1302.2	73
1303	69
1303.9	72
1304.7	75
1305.5	71
1306.4	70
1307.2	65
1308.2	64
1309.1	67
1310	66
1310.9	66
1311.8	68
1312.7	70
1313.6	71
1314.4	71
1315.3	71
1316.1	74
1316.9	71
1317.8	72
1318.6	75
1319.4	79
1320.1	79
1320.9	78
1321.7	79
1322.4	76
1323.2	71
1324.1	65
1325	63
1325.9	66
1326.8	68
1327.7	71
1328.6	71
1329.4	73
1330.3	72
1331.1	70
1331.9	69
1332.8	71
1333.7	78
1334.4	80
1335.2	81
1335.9	80
1336.7	79
1337.4	75
1338.2	67
1339.1	73
1339.9	71
1340.8	71
1341.6	71
1342.5	71
1343.3	69
1344.2	72
1345	76
1345.8	72
1346.7	65
1347.6	74
1348.4	76
1349.2	78
1350	78
1350.7	73
1351.6	70
1352.4	63
1353.4	70
1354.2	77
1355	76
1355.8	71
1356.6	68
1357.5	73
1358.3	67
1359.2	59
1360.2	60
1361.2	65
1362.2	63
1363.1	62
1364.1	70
1365	78
1365.7	78
1366.5	80
1367.2	75
1368	66
1369	63
1369.9	67
1370.8	71
1371.7	71
1372.5	65
1373.4	64
1374.3	69
1375.2	74
1376	73
1376.8	73
1377.7	75
1378.5	76
1379.3	67
1380.2	68
1381	73
1381.9	71
1382.7	67
1383.6	67
1384.5	71
1385.3	72
1386.2	68
1387.1	70
1387.9	67
1388.8	69
1389.7	72
1390.5	65
1391.4	62
1392.4	66
1393.3	68
1394.2	67
1395.1	68
1396	71
1396.8	77
1397.6	65
1398.5	58
1399.6	65
1400.5	67
1401.4	65
1402.3	67
1403.2	73
1404	69
1404.9	68
1405.8	70
1406.6	65
1407.5	61
1408.5	68
1409.4	76
1410.2	73
1411	61
1412	67
1412.9	64
1413.8	77

## Sheet: IBI
Time	IBI
91.88	0.81
92.69	0.83
93.52	0.82
94.34	0.81
95.15	0.77
95.92	0.76
96.68	0.78
97.46	0.8
98.26	0.88
99.14	0.44
99.58	0.41
99.99	0.95
100.94	0.94
101.88	0.94
102.82	0.9
103.72	0.84
104.56	0.79
105.35	0.81
106.16	0.77
106.93	0.82
107.75	0.88
108.63	0.91
109.54	0.84
110.38	0.84
111.22	0.82
112.04	0.81
112.85	0.77
113.62	0.75
114.37	0.76
115.13	0.78
115.91	0.79
116.7	0.82
117.52	0.84
118.36	0.84
119.2	0.81
120.01	0.81
120.82	0.79
121.61	0.76
122.37	0.77
123.14	0.78
123.92	0.78
124.7	0.79
125.49	0.77
126.26	0.74
127	0.74
127.74	0.72
128.46	0.7
129.16	0.71
129.87	0.7
130.57	0.8
131.37	0.76
132.13	0.9
133.03	0.88
133.91	0.8
134.71	0.78
135.49	0.76
136.25	0.75
137	0.79
137.79	0.73
138.52	0.79
139.31	0.77
140.08	0.74
140.82	0.72
141.54	0.71
142.25	0.75
143	0.73
143.73	0.72
144.45	0.74
145.19	0.75
145.94	0.73
146.67	0.7
147.37	0.7
148.07	0.74
148.81	0.74
149.55	1.47
151.02	0.72
151.74	0.74
152.48	0.69
153.17	0.68
153.85	0.69
154.54	0.72
155.26	0.74
156	0.77
156.77	0.72
157.49	0.75
158.24	0.79
159.03	0.77
159.8	0.79
160.59	0.72
161.31	0.71
162.02	0.71
162.73	0.69
163.42	0.74
164.16	0.72
164.88	0.79
165.67	0.67
166.34	0.68
167.02	0.66
167.68	0.66
168.34	0.64
168.98	0.65
169.63	0.66
170.29	0.7
170.99	0.7
171.69	0.7
172.39	0.72
173.11	0.74
173.85	0.71
174.56	0.7
175.26	0.71
175.97	0.72
176.69	0.7
177.39	0.69
178.08	0.69
178.77	0.68
179.45	0.76
180.21	0.7
180.91	0.72
181.63	0.68
182.31	0.71
183.02	0.66
183.68	0.7
184.38	0.7
185.08	0.68
185.76	0.67
186.43	0.68
187.11	0.68
187.79	0.67
188.46	0.69
189.15	0.69
189.84	0.66
190.5	0.65
191.15	0.68
191.83	0.75
192.58	0.73
193.31	0.7
194.01	0.86
194.87	0.82
195.69	0.78
196.47	0.76
197.23	0.72
197.95	0.74
198.69	0.72
199.41	0.71
200.12	0.7
200.82	0.74
201.56	0.78
202.34	0.76
203.1	0.83
203.93	0.82
204.75	0.79
205.54	0.86
206.4	0.87
207.27	0.84
208.11	0.8
208.91	0.76
209.67	0.75
210.42	0.69
211.11	0.67
211.78	0.63
212.41	0.65
213.06	0.71
213.77	0.89
214.66	0.91
215.57	0.86
216.43	0.78
217.21	0.87
218.08	0.84
218.92	0.79
219.71	0.76
220.47	0.7
221.17	0.69
221.86	0.73
222.59	0.86
223.45	0.83
224.28	0.8
225.08	0.81
225.89	0.79
226.68	0.81
227.49	0.84
228.33	0.81
229.14	0.79
229.93	0.74
230.67	0.72
231.39	0.7
232.09	0.72
232.81	0.75
233.56	0.79
234.35	0.82
235.17	0.83
236	0.78
236.78	0.78
237.56	0.82
238.38	0.75
239.13	0.76
239.89	0.79
240.68	0.73
241.41	0.71
242.12	0.72
242.84	0.85
243.69	0.78
244.47	0.76
245.23	0.74
245.97	0.72
246.69	0.7
247.39	0.7
248.09	0.7
248.79	0.74
249.53	0.8
250.33	0.68
251.01	0.68
251.69	0.67
252.36	0.68
253.04	0.71
253.75	0.7
254.45	0.76
255.21	0.79
256	0.83
256.83	0.76
257.59	0.72
258.31	0.71
259.02	0.72
259.74	0.73
260.47	0.69
261.16	0.7
261.86	0.74
262.6	0.72
263.32	0.75
264.07	0.74
264.81	0.74
265.55	0.75
266.3	0.75
267.05	0.74
267.79	0.73
268.52	0.68
269.2	0.68
269.88	0.67
270.55	0.68
271.23	0.68
271.91	0.68
272.59	0.66
273.25	0.66
273.91	0.67
274.58	0.7
275.28	0.74
276.02	0.74
276.76	0.72
277.48	0.68
278.16	0.67
278.83	0.67
279.5	0.66
280.16	0.76
280.92	0.69
281.61	0.71
282.32	0.7
283.02	0.68
283.7	0.68
284.38	0.7
285.08	0.71
285.79	0.71
286.5	0.68
287.18	0.68
287.86	0.65
288.51	0.68
289.19	0.68
289.87	0.7
290.57	0.69
291.26	0.69
291.95	0.67
292.62	0.66
293.28	0.65
293.93	0.64
294.57	0.62
295.19	0.61
295.8	0.61
296.41	0.64
297.05	0.67
297.72	0.69
298.41	0.71
299.12	0.71
299.83	0.7
300.53	0.7
301.23	0.71
301.94	0.71
302.65	0.7
303.35	0.67
304.02	0.67
304.69	0.67
305.36	0.67
306.03	0.69
306.72	0.7
307.42	0.69
308.11	0.71
308.82	0.74
309.56	0.73
310.29	0.72
311.01	0.71
311.72	0.76
312.48	0.68
313.16	0.68
313.84	0.67
314.51	0.65
315.16	0.64
315.8	0.65
316.45	0.68
317.13	0.67
317.8	0.68
318.48	0.68
319.16	0.73
319.89	0.74
320.63	0.74
321.37	0.74
322.11	0.75
322.86	0.73
323.59	0.74
324.33	0.7
325.03	0.73
325.76	0.72
326.48	0.73
327.21	0.77
327.98	0.74
328.72	0.72
329.44	0.73
330.17	0.7
330.87	0.7
331.57	0.67
332.24	0.68
332.92	0.7
333.62	0.74
334.36	0.67
335.03	0.67
335.7	0.67
336.37	0.69
337.06	0.76
337.82	0.72
338.54	0.81
339.35	0.82
340.17	0.78
340.95	0.78
341.73	0.75
342.48	0.76
343.24	0.72
343.96	0.74
344.7	0.73
345.43	0.76
346.19	0.69
346.88	0.71
347.59	0.7
348.29	0.7
348.99	0.67
349.66	0.65
350.31	0.64
350.95	0.64
351.59	0.66
352.25	0.68
352.93	0.76
353.69	0.8
354.49	0.83
355.32	0.84
356.16	0.84
357	0.82
357.82	0.76
358.58	0.73
359.31	0.73
360.04	0.71
360.75	0.74
361.49	0.74
362.23	0.81
363.04	0.78
363.82	0.83
364.65	0.75
365.4	0.72
366.12	0.7
366.82	0.72
367.54	0.79
368.33	0.83
369.16	1.05
370.21	0.95
371.16	0.91
372.07	0.97
373.04	0.95
373.99	0.89
374.88	0.91
375.79	0.91
376.7	0.81
377.51	0.76
378.27	0.76
379.03	0.84
379.87	0.9
380.77	0.88
381.65	0.83
382.48	0.8
383.28	0.81
384.09	0.82
384.91	0.8
385.71	0.83
386.54	0.84
387.38	0.81
388.19	0.76
388.95	0.75
389.7	0.75
390.45	0.77
391.22	0.76
391.98	0.78
392.76	0.81
393.57	0.81
394.38	0.79
395.17	0.77
395.94	0.77
396.71	0.73
397.44	0.72
398.16	0.78
398.94	0.78
399.72	0.77
400.49	0.77
401.26	0.81
402.07	0.82
402.89	0.84
403.73	0.83
404.56	0.84
405.4	0.78
406.18	0.76
406.94	0.79
407.73	0.76
408.49	0.75
409.24	0.73
409.97	0.68
410.65	0.67
411.32	0.68
412	0.79
412.79	0.79
413.58	0.76
414.34	0.79
415.13	0.79
415.92	0.78
416.7	0.72
417.42	0.68
418.1	0.68
418.78	0.67
419.45	0.69
420.14	0.68
420.82	0.7
421.52	0.71
422.23	0.69
422.92	0.69
423.61	0.69
424.3	0.79
425.09	0.77
425.86	0.78
426.64	0.79
427.43	0.73
428.16	0.7
428.86	0.68
429.54	0.65
430.19	0.63
430.82	0.61
431.43	0.6
432.03	0.61
432.64	0.61
433.25	0.61
433.86	0.62
434.48	0.63
435.11	0.71
435.82	0.67
436.49	0.71
437.2	0.63
437.83	0.63
438.46	0.64
439.1	0.71
439.81	0.71
440.52	0.72
441.24	0.67
441.91	0.79
442.7	0.75
443.45	0.74
444.19	0.71
444.9	0.79
445.69	0.72
446.41	0.71
447.12	0.7
447.82	0.68
448.5	0.67
449.17	0.66
449.83	0.73
450.56	0.73
451.29	0.75
452.04	0.75
452.79	0.73
453.52	0.7
454.22	0.66
454.88	0.65
455.53	0.67
456.2	0.67
456.87	0.68
457.55	0.67
458.22	0.66
458.88	0.65
459.53	0.64
460.17	0.63
460.8	0.64
461.44	0.68
462.12	0.71
462.83	0.73
463.56	0.72
464.28	0.69
464.97	0.75
465.72	0.68
466.4	0.76
467.16	0.67
467.83	0.67
468.5	0.69
469.19	0.75
469.94	0.69
470.63	0.74
471.37	0.68
472.05	0.68
472.73	0.67
473.4	0.66
474.06	0.67
474.73	0.73
475.46	0.73
476.19	0.75
476.94	0.71
477.65	0.71
478.36	0.75
479.11	0.75
479.86	0.69
480.55	0.71
481.26	0.67
481.93	0.67
482.6	0.66
483.26	0.66
483.92	0.66
484.58	0.66
485.24	0.67
485.91	0.76
486.67	0.7
487.37	0.69
488.06	0.67
488.73	0.65
489.38	0.65
490.03	0.65
490.68	0.69
491.37	0.73
492.1	0.69
492.79	0.67
493.46	0.63
494.09	0.62
494.71	0.6
495.31	0.6
495.91	0.59
496.5	0.65
497.15	0.73
497.88	0.74
498.62	0.74
499.36	0.72
500.08	0.69
500.77	0.66
501.43	0.65
502.08	0.64
502.72	0.62
503.34	0.62
503.96	0.62
504.58	0.61
505.19	0.6
505.79	0.59
506.38	0.61
506.99	0.6
507.59	0.62
508.21	0.64
508.85	0.68
509.53	0.7
510.23	0.67
510.9	0.66
511.56	0.64
512.2	0.62
512.82	0.62
513.44	0.6
514.04	0.58
514.62	0.58
515.2	0.57
515.77	0.58
516.35	0.57
516.92	0.56
517.48	0.57
518.05	0.57
518.62	0.57
519.19	0.59
519.78	0.6
520.38	0.61
520.99	0.6
521.59	0.62
522.21	0.63
522.84	0.67
523.51	0.66
524.17	0.68
524.85	0.65
525.5	0.64
526.14	0.61
526.75	0.6
527.35	0.6
527.95	0.58
528.53	0.58
529.11	0.56
529.67	0.55
530.22	0.55
530.77	0.56
531.33	0.58
531.91	0.6
532.51	0.63
533.14	0.66
533.8	0.7
534.5	0.66
535.16	0.68
535.84	0.67
536.51	0.63
537.14	0.62
537.76	0.62
538.38	0.6
538.98	0.6
539.58	0.59
540.17	0.58
540.75	0.58
541.33	0.59
541.92	0.59
542.51	0.6
543.11	0.6
543.71	0.62
544.33	0.63
544.96	0.65
545.61	0.66
546.27	0.66
546.93	0.64
547.57	0.64
548.21	0.6
548.81	0.58
549.39	0.57
549.96	0.56
550.52	0.56
551.08	0.58
551.66	0.59
552.25	0.62
552.87	0.64
553.51	0.65
554.16	0.64
554.8	0.62
555.42	0.63
556.05	0.63
556.68	0.62
557.3	0.63
557.93	0.62
558.55	0.6
559.15	0.59
559.74	0.58
560.32	0.6
560.92	0.64
561.56	0.69
562.25	0.67
562.92	0.66
563.58	0.66
564.24	0.69
564.93	0.7
565.63	0.69
566.32	0.66
566.98	0.64
567.62	0.63
568.25	0.63
568.88	0.68
569.56	0.79
570.35	0.76
571.11	0.75
571.86	0.72
572.58	0.7
573.28	0.7
573.98	0.69
574.67	0.73
575.4	0.74
576.14	0.72
576.86	0.72
577.58	0.7
578.28	0.72
579	0.7
579.7	0.69
580.39	0.68
581.07	0.66
581.73	0.65
582.38	0.67
583.05	0.7
583.75	0.7
584.45	0.68
585.13	0.66
585.79	0.64
586.43	0.61
587.04	0.64
587.68	0.65
588.33	0.64
588.97	0.67
589.64	0.75
590.39	0.69
591.08	0.7
591.78	0.71
592.49	0.72
593.21	0.73
593.94	0.7
594.64	0.67
595.31	0.68
595.99	0.72
596.71	0.86
597.57	0.8
598.37	0.77
599.14	0.74
599.88	0.69
600.57	0.7
601.27	0.76
602.03	0.76
602.79	0.79
603.58	0.77
604.35	0.94
605.29	0.89
606.18	0.86
607.04	0.84
607.88	0.81
608.69	0.81
609.5	0.79
610.29	0.76
611.05	0.76
611.81	0.81
612.62	0.82
613.44	0.82
614.26	0.86
615.12	0.91
616.03	0.83
616.86	0.77
617.63	0.74
618.37	0.74
619.11	0.74
619.85	0.77
620.62	0.86
621.48	0.85
622.33	0.83
623.16	0.82
623.98	0.86
624.84	0.87
625.71	0.79
626.5	0.75
627.25	0.78
628.03	0.82
628.85	0.87
629.72	0.81
630.53	0.79
631.32	0.8
632.12	0.85
632.97	0.83
633.8	0.8
634.6	0.79
635.39	0.8
636.19	0.81
637	0.85
637.85	0.87
638.72	0.88
639.6	0.83
640.43	0.85
641.28	0.82
642.1	0.85
642.95	0.84
643.79	0.85
644.64	0.85
645.49	0.83
646.32	0.79
647.11	0.81
647.92	0.89
648.81	0.84
649.65	0.82
650.47	0.83
651.3	0.79
652.09	0.8
652.89	0.85
653.74	0.87
654.61	0.83
655.44	0.85
656.29	0.87
657.16	0.9
658.06	0.8
658.86	0.79
659.65	0.82
660.47	0.81
661.28	0.79
662.07	0.82
662.89	0.84
663.73	0.8
664.53	0.85
665.38	0.89
666.27	0.84
667.11	0.85
667.96	0.89
668.85	0.85
669.7	0.79
670.49	0.8
671.29	0.79
672.08	0.84
672.92	0.84
673.76	0.86
674.62	0.89
675.51	0.89
676.4	0.82
677.22	0.81
678.03	0.83
678.86	0.86
679.72	0.81
680.53	0.87
681.4	0.88
682.28	0.8
683.08	0.79
683.87	0.79
684.66	0.83
685.49	0.8
686.29	0.79
687.08	0.86
687.94	0.93
688.87	0.84
689.71	0.8
690.51	0.83
691.34	0.92
692.26	0.85
693.11	0.79
693.9	0.79
694.69	0.78
695.47	0.84
696.31	0.92
697.23	0.96
698.19	0.95
699.14	0.88
700.02	0.84
700.86	0.94
701.8	0.9
702.7	0.85
703.55	0.81
704.36	0.86
705.22	0.96
706.18	0.88
707.06	0.94
708	1
709	0.93
709.93	0.96
710.89	0.9
711.79	0.86
712.65	0.81
713.46	0.83
714.29	0.88
715.17	0.95
716.12	0.9
717.02	0.88
717.9	0.91
718.81	0.95
719.76	0.86
720.62	0.8
721.42	0.79
722.21	0.8
723.01	0.87
723.88	0.88
724.76	0.87
725.63	0.81
726.44	0.81
727.25	0.84
728.09	0.84
728.93	0.8
729.73	0.79
730.52	0.8
731.32	0.79
732.11	0.76
732.87	0.71
733.58	0.69
734.27	0.75
735.02	0.71
735.73	0.75
736.48	0.79
737.27	0.76
738.03	0.84
738.87	0.82
739.69	0.87
740.56	0.86
741.42	0.91
742.33	0.94
743.27	0.89
744.16	1.02
745.18	0.98
746.16	0.88
747.04	0.83
747.87	0.88
748.75	0.91
749.66	0.85
750.51	0.88
751.39	0.98
752.37	0.95
753.32	0.94
754.26	0.92
755.18	0.86
756.04	0.93
756.97	0.95
757.92	0.86
758.78	0.83
759.61	0.87
760.48	1.04
761.52	1.02
762.54	0.91
763.45	0.81
764.26	0.81
765.07	0.8
765.87	0.8
766.67	0.74
767.41	0.73
768.14	0.79
768.93	0.76
769.69	0.75
770.44	0.73
771.17	0.72
771.89	0.73
772.62	0.72
773.34	0.69
774.03	0.69
774.72	0.67
775.39	0.75
776.14	0.77
776.91	0.73
777.64	0.77
778.41	0.76
779.17	0.76
779.93	0.69
780.62	0.67
781.29	0.66
781.95	0.66
782.61	0.64
783.25	0.62
783.87	0.63
784.5	0.64
785.14	0.66
785.8	0.65
786.45	0.64
787.09	0.63
787.72	0.63
788.35	0.66
789.01	0.69
789.7	0.69
790.39	0.67
791.06	0.66
791.72	0.64
792.36	0.65
793.01	0.65
793.66	0.67
794.33	0.65
794.98	0.68
795.66	0.69
796.35	0.68
797.03	0.66
797.69	0.66
798.35	0.68
799.03	0.68
799.71	0.68
800.39	0.65
801.04	0.66
801.7	0.68
802.38	0.72
803.1	0.71
803.81	0.67
804.48	0.66
805.14	0.66
805.8	0.64
806.44	0.64
807.08	0.66
807.74	0.69
808.43	0.68
809.11	0.69
809.8	0.67
810.47	0.65
811.12	0.64
811.76	0.63
812.39	0.62
813.01	0.66
813.67	0.76
814.43	0.78
815.21	0.81
816.02	0.87
816.89	0.84
817.73	0.79
818.52	0.72
819.24	0.66
819.9	0.63
820.53	0.6
821.13	0.58
821.71	0.56
822.27	0.56
822.83	0.56
823.39	0.58
823.97	0.62
824.59	0.69
825.28	0.73
826.01	0.73
826.74	0.76
827.5	0.74
828.24	0.74
828.98	0.77
829.75	0.78
830.53	0.72
831.25	0.7
831.95	0.65
832.6	0.61
833.21	0.6
833.81	0.57
834.38	0.57
834.95	0.55
835.5	0.54
836.04	0.55
836.59	0.58
837.17	0.63
837.8	0.76
838.56	0.8
839.36	0.88
840.24	0.88
841.12	0.89
842.01	0.88
842.89	0.85
843.74	0.8
844.54	0.71
845.25	0.64
845.89	0.62
846.51	0.59
847.1	0.57
847.67	0.56
848.23	0.55
848.78	0.57
849.35	0.63
849.98	0.69
850.67	0.72
851.39	0.72
852.11	0.71
852.82	0.71
853.53	0.76
854.29	0.76
855.05	0.77
855.82	0.73
856.55	0.68
857.23	0.66
857.89	0.65
858.54	0.66
859.2	0.69
859.89	0.7
860.59	0.68
861.27	0.65
861.92	0.62
862.54	0.59
863.13	0.58
863.71	0.57
864.28	0.55
864.83	0.57
865.4	0.58
865.98	0.65
866.63	0.67
867.3	0.74
868.04	0.72
868.76	0.73
869.49	0.71
870.2	0.73
870.93	0.74
871.67	0.72
872.39	0.71
873.1	0.7
873.8	0.67
874.47	0.65
875.12	0.67
875.79	0.65
876.44	0.63
877.07	0.62
877.69	0.6
878.29	0.58
878.87	0.56
879.43	0.54
879.97	0.53
880.5	0.53
881.03	0.51
881.54	0.53
882.07	0.58
882.65	0.69
883.34	0.72
884.06	0.76
884.82	0.74
885.56	0.77
886.33	0.79
887.12	0.86
887.98	0.84
888.82	0.86
889.68	0.84
890.52	0.79
891.31	0.74
892.05	0.69
892.74	0.64
893.38	0.6
893.98	0.58
894.56	0.56
895.12	0.56
895.68	0.55
896.23	0.58
896.81	0.64
897.45	0.73
898.18	0.78
898.96	0.82
899.78	0.83
900.61	0.82
901.43	0.76
902.19	0.7
902.89	0.63
903.52	0.6
904.12	0.58
904.7	0.57
905.27	0.56
905.83	0.56
906.39	0.58
906.97	0.58
907.55	0.62
908.17	0.67
908.84	0.72
909.56	0.69
910.25	0.69
910.94	0.66
911.6	0.65
912.25	0.66
912.91	0.66
913.57	0.68
914.25	0.67
914.92	0.63
915.55	0.61
916.16	0.61
916.77	0.58
917.35	0.56
917.91	0.53
918.44	0.53
918.97	0.51
919.48	0.53
920.01	0.54
920.55	0.58
921.13	0.72
921.85	1.07
922.92	0.88
923.8	0.85
924.65	0.95
925.6	1
926.6	0.98
927.58	0.89
928.47	0.79
929.26	0.76
930.02	0.74
930.76	0.73
931.49	0.79
932.28	0.85
933.13	0.81
933.94	4.095
984.87	0.79
985.66	0.75
986.41	0.77
987.18	0.82
988	0.76
988.76	0.88
989.64	0.86
990.5	0.86
991.36	0.53
991.89	0.34
992.23	0.82
993.05	0.78
993.83	0.79
994.62	0.76
995.38	0.82
996.2	0.84
997.04	0.91
997.95	0.86
998.81	0.82
999.63	0.86
1000.5	0.83
1001.3	0.86
1002.2	0.82
1003	0.85
1003.9	0.86
1004.7	0.88
1005.6	0.84
1006.4	0.83
1007.3	0.91
1008.2	0.86
1009	0.83
1009.9	0.9
1010.8	0.92
1011.7	0.81
1012.5	0.75
1013.2	0.74
1014	0.77
1014.8	0.96
1015.7	0.9
1016.6	0.81
1017.4	0.83
1018.3	0.86
1019.1	0.9
1020	0.79
1020.8	0.82
1021.6	0.82
1022.4	0.82
1023.3	0.83
1024.1	0.83
1024.9	0.81
1025.7	0.78
1026.5	0.81
1027.3	0.8
1028.1	0.8
1028.9	0.89
1029.8	0.88
1030.7	0.86
1031.6	0.81
1032.4	0.8
1033.2	0.78
1033.9	0.76
1034.7	0.69
1035.4	0.66
1036.1	0.65
1036.7	0.75
1037.5	0.77
1038.2	0.79
1039	0.81
1039.8	0.8
1040.6	0.81
1041.4	0.76
1042.2	0.8
1043	0.79
1043.8	0.87
1044.7	0.87
1045.5	0.91
1046.4	0.85
1047.3	0.88
1048.2	0.88
1049	0.87
1049.9	0.87
1050.8	0.85
1051.6	0.87
1052.5	0.87
1053.4	0.87
1054.2	0.87
1055.1	0.88
1056	0.81
1056.8	0.84
1057.6	0.78
1058.4	0.76
1059.2	0.76
1059.9	0.77
1060.7	0.79
1061.5	0.81
1062.3	0.78
1063.1	0.81
1063.9	0.84
1064.7	0.85
1065.6	0.9
1066.5	0.89
1067.4	0.86
1068.2	0.82
1069.1	0.79
1069.8	0.83
1070.7	0.86
1071.5	0.89
1072.4	0.9
1073.3	0.86
1074.2	0.87
1075.1	0.83
1075.9	0.84
1076.7	0.79
1077.5	0.78
1078.3	0.74
1079	0.77
1079.8	0.75
1080.6	0.74
1081.3	0.8
1082.1	0.9
1083	0.84
1083.8	0.76
1084.6	0.72
1085.3	0.71
1086	0.75
1086.8	0.73
1087.5	0.73
1088.2	0.76
1089	0.73
1089.7	0.72
1090.5	0.68
1091.1	0.74
1091.9	0.8
1092.7	0.76
1093.4	0.75
1094.2	0.73
1094.9	0.74
1095.7	0.73
1096.4	0.8
1097.2	0.81
1098	0.78
1098.8	0.76
1099.5	0.79
1100.3	0.9
1101.2	0.88
1102.1	0.85
1103	0.84
1103.8	0.79
1104.6	0.79
1105.4	0.77
1106.1	0.81
1107	0.82
1107.8	0.85
1108.6	0.9
1109.5	0.8
1110.3	0.76
1111.1	0.79
1111.9	0.83
1112.7	0.81
1113.5	0.77
1114.3	0.77
1115.1	0.82
1115.9	0.8
1116.7	0.8
1117.5	0.75
1118.2	0.74
1119	0.76
1119.7	0.78
1120.5	0.9
1121.4	0.91
1122.3	0.87
1123.2	0.81
1124	0.75
1124.7	0.71
1125.5	0.73
1126.2	0.73
1126.9	0.73
1127.6	0.69
1128.3	0.68
1129	0.68
1129.7	0.69
1130.4	0.77
1131.2	0.68
1131.8	0.67
1132.5	0.66
1133.2	0.66
1133.8	0.68
1134.5	0.69
1135.2	0.66
1135.8	0.65
1136.5	0.63
1137.1	0.62
1137.8	0.61
1138.4	0.65
1139	0.66
1139.7	0.64
1140.3	0.61
1140.9	0.6
1141.5	0.6
1142.1	0.59
1142.7	0.58
1143.3	0.58
1143.9	0.57
1144.4	0.55
1145	0.55
1145.5	0.56
1146.1	0.61
1146.7	0.73
1147.4	0.75
1148.2	0.79
1149	0.85
1149.8	0.82
1150.7	0.78
1151.4	0.71
1152.1	0.64
1152.8	0.59
1153.4	0.57
1153.9	0.56
1154.5	0.53
1155	0.53
1155.6	0.53
1156.1	0.55
1156.6	0.6
1157.2	0.72
1158	0.75
1158.7	0.73
1159.4	0.69
1160.1	0.66
1160.8	0.6
1161.4	0.58
1162	0.56
1162.5	0.55
1163.1	0.54
1163.6	0.54
1164.2	0.55
1164.7	0.58
1165.3	0.6
1165.9	0.67
1166.6	0.68
1167.2	0.67
1167.9	0.64
1168.6	0.62
1169.2	0.6
1169.8	0.58
1170.3	0.57
1170.9	0.55
1171.5	0.53
1172	0.53
1172.5	0.52
1173.1	0.51
1173.6	0.52
1174.1	0.52
1174.6	0.54
1175.1	0.56
1175.7	0.59
1176.3	0.67
1177	0.7
1177.7	0.72
1178.4	0.74
1179.1	0.76
1179.9	0.71
1180.6	0.66
1181.3	0.61
1181.9	0.57
1182.4	0.55
1183	0.52
1183.5	0.52
1184	0.5
1184.5	0.5
1185	0.5
1185.5	0.5
1186	0.52
1186.5	0.54
1187.1	0.63
1187.7	0.74
1188.5	0.77
1189.2	0.81
1190	0.79
1190.8	0.75
1191.6	0.7
1192.3	0.63
1192.9	0.58
1193.5	0.55
1194	0.54
1194.6	0.52
1195.1	0.51
1195.6	0.5
1196.1	0.5
1196.6	0.5
1197.1	0.5
1197.6	0.55
1198.2	0.64
1198.8	0.77
1199.6	0.8
1200.4	0.8
1201.2	0.79
1202	0.74
1202.7	0.66
1203.3	0.6
1204	0.58
1204.5	0.55
1205.1	0.54
1205.6	0.53
1206.2	0.52
1206.7	0.51
1207.2	0.51
1207.7	0.52
1208.2	0.57
1208.8	0.65
1209.4	0.71
1210.1	0.74
1210.9	0.7
1211.6	0.68
1212.3	0.63
1212.9	0.61
1213.5	0.57
1214.1	0.56
1214.6	0.53
1215.2	0.52
1215.7	0.5
1216.2	0.5
1216.7	0.48
1217.2	0.49
1217.7	0.49
1218.1	0.5
1218.6	0.52
1219.2	0.56
1219.7	0.63
1220.3	0.77
1221.1	0.77
1221.9	0.74
1222.6	0.73
1223.4	0.67
1224	0.6
1224.6	0.56
1225.2	0.54
1225.7	0.53
1226.3	0.51
1226.8	0.48
1227.3	0.49
1227.7	0.49
1228.2	0.48
1228.7	0.49
1229.2	0.54
1229.7	0.62
1230.4	0.67
1231	0.69
1231.7	0.68
1232.4	0.63
1233	0.59
1233.6	0.56
1234.2	0.55
1234.7	0.53
1235.3	0.51
1235.8	0.51
1236.3	0.51
1236.8	0.49
1237.3	0.5
1237.8	0.51
1238.3	0.53
1238.8	0.58
1239.4	0.62
1240	0.61
1240.6	0.61
1241.2	0.59
1241.8	0.56
1242.4	0.55
1242.9	0.53
1243.5	0.51
1244	0.5
1244.5	0.5
1245	0.48
1245.5	0.49
1246	0.48
1246.4	0.51
1246.9	0.56
1247.5	0.65
1248.2	0.74
1248.9	0.71
1249.6	0.68
1250.3	0.63
1250.9	0.6
1251.5	0.59
1252.1	0.62
1252.7	0.63
1253.3	0.63
1254	0.63
1254.6	0.59
1255.2	0.56
1255.8	0.57
1256.3	0.54
1256.9	0.54
1257.4	0.52
1257.9	0.51
1258.4	0.5
1258.9	0.48
1259.4	0.48
1259.9	0.47
1260.4	0.46
1260.8	0.46
1261.3	0.45
1261.7	0.44
1262.2	0.45
1262.6	0.47
1263.1	0.61
1263.7	0.92
1264.6	0.78
1265.4	0.76
1266.2	0.72
1266.9	0.86
1267.8	0.84
1268.6	0.87
1269.5	0.86
1270.3	0.77
1271.1	0.71
1271.8	0.67
1272.5	0.65
1273.1	0.62
1273.7	0.59
1274.3	0.59
1274.9	0.56
1275.5	0.56
1276	0.55
1276.6	0.56
1277.2	0.59
1277.7	0.65
1278.4	0.72
1279.1	0.81
1279.9	0.89
1280.8	0.91
1281.7	0.9
1282.6	0.92
1283.5	0.9
1284.4	0.87
1285.3	0.81
1286.1	0.78
1286.9	1.01
1287.9	0.86
1288.8	0.86
1289.6	0.92
1290.6	0.92
1291.5	0.9
1292.4	0.81
1293.2	0.77
1294	0.75
1294.7	0.78
1295.5	0.77
1296.3	0.8
1297.1	0.79
1297.8	0.87
1298.7	0.88
1299.6	0.89
1300.5	0.89
1301.4	0.83
1302.2	0.82
1303	0.87
1303.9	0.83
1304.7	0.8
1305.5	0.85
1306.4	0.86
1307.2	0.93
1308.2	0.94
1309.1	0.9
1310	0.91
1310.9	0.91
1311.8	0.88
1312.7	0.86
1313.6	0.84
1314.4	0.85
1315.3	0.85
1316.1	0.81
1316.9	0.84
1317.8	0.83
1318.6	0.8
1319.4	0.76
1320.1	0.76
1320.9	0.77
1321.7	0.76
1322.4	0.79
1323.2	0.84
1324.1	0.93
1325	0.95
1325.9	0.91
1326.8	0.88
1327.7	0.85
1328.6	0.85
1329.4	0.82
1330.3	0.83
1331.1	0.86
1331.9	0.87
1332.8	0.85
1333.7	0.77
1334.4	0.75
1335.2	0.74
1335.9	0.75
1336.7	0.76
1337.4	0.8
1338.2	0.89
1339.1	0.82
1339.9	0.85
1340.8	0.85
1341.6	0.85
1342.5	0.85
1343.3	0.87
1344.2	0.83
1345	0.79
1345.8	0.83
1346.7	0.93
1347.6	0.81
1348.4	0.79
1349.2	0.77
1350	0.77
1350.7	0.82
1351.6	0.86
1352.4	0.95
1353.4	0.86
1354.2	0.78
1355	0.79
1355.8	0.85
1356.6	0.88
1357.5	0.82
1358.3	0.89
1359.2	1.01
1360.2	1
1361.2	0.92
1362.2	0.96
1363.1	0.97
1364.1	0.86
1365	0.77
1365.7	0.77
1366.5	0.75
1367.2	0.8
1368	0.91
1369	0.96
1369.9	0.9
1370.8	0.84
1371.7	0.84
1372.5	0.92
1373.4	0.94
1374.3	0.87
1375.2	0.81
1376	0.82
1376.8	0.82
1377.7	0.8
1378.5	0.79
1379.3	0.9
1380.2	0.88
1381	0.82
1381.9	0.84
1382.7	0.9
1383.6	0.9
1384.5	0.84
1385.3	0.83
1386.2	0.88
1387.1	0.86
1387.9	0.9
1388.8	0.87
1389.7	0.83
1390.5	0.92
1391.4	0.97
1392.4	0.91
1393.3	0.88
1394.2	0.9
1395.1	0.88
1396	0.84
1396.8	0.78
1397.6	0.93
1398.5	1.04
1399.6	0.92
1400.5	0.89
1401.4	0.92
1402.3	0.89
1403.2	0.82
1404	0.87
1404.9	0.88
1405.8	0.86
1406.6	0.92
1407.5	0.98
1408.5	0.88
1409.4	0.79
1410.2	0.82
1411	0.99
1412	0.89
1412.9	0.94
1413.8	0.78

## Sheet: SBP
Time	SBP
91.88	121
92.69	126
93.52	128
94.34	132
95.15	135
95.92	137
96.68	142
97.46	146
98.26	150
99.14	156
99.58	117
99.99	144
100.94	132
101.88	132
102.82	132
103.72	131
104.56	132
105.35	132
106.16	132
106.93	132
107.75	132
108.63	133
109.54	134
110.38	134
111.22	134
112.04	133
112.85	133
113.62	132
114.37	132
115.13	132
115.91	132
116.7	132
117.52	131
118.36	131
119.2	131
120.01	131
120.82	131
121.61	131
122.37	131
123.14	131
123.92	131
124.7	131
125.49	130
126.26	131
127	130
127.74	130
128.46	130
129.16	131
129.87	130
130.57	131
131.37	131
132.13	131
133.03	131
133.91	131
134.71	130
135.49	129
136.25	129
137	130
137.79	134
138.52	130
139.31	131
140.08	129
140.82	130
141.54	127
142.25	127
143	129
143.73	128
144.45	126
145.19	121
145.94	113
146.67	119
147.37	113
148.07	114
148.81	109
149.55	107
151.02	108
151.74	109
152.48	106
153.17	101
153.85	105
154.54	107
155.26	108
156	109
156.77	110
157.49	110
158.24	112
159.03	111
159.8	111
160.59	111
161.31	111
162.02	113
162.73	104
163.42	103
164.16	118
164.88	109
165.67	90
166.34	98
167.02	98
167.68	107
168.34	108
168.98	110
169.63	110
170.29	110
170.99	109
171.69	109
172.39	109
173.11	110
173.85	109
174.56	108
175.26	108
175.97	108
176.69	108
177.39	110
178.08	112
178.77	103
179.45	101
180.21	102
180.91	103
181.63	114
182.31	107
183.02	107
183.68	103
184.38	110
185.08	105
185.76	109
186.43	111
187.11	113
187.79	111
188.46	112
189.15	112
189.84	112
190.5	112
191.15	113
191.83	115
192.58	114
193.31	115
194.01	115
194.87	116
195.69	114
196.47	114
197.23	114
197.95	113
198.69	114
199.41	113
200.12	113
200.82	113
201.56	114
202.34	113
203.1	112
203.93	112
204.75	110
205.54	111
206.4	112
207.27	111
208.11	111
208.91	111
209.67	110
210.42	111
211.11	110
211.78	111
212.41	111
213.06	113
213.77	114
214.66	116
215.57	117
216.43	118
217.21	119
218.08	119
218.92	118
219.71	118
220.47	117
221.17	119
221.86	121
222.59	122
223.45	122
224.28	119
225.08	120
225.89	119
226.68	117
227.49	119
228.33	118
229.14	119
229.93	119
230.67	118
231.39	120
232.09	120
232.81	121
233.56	121
234.35	121
235.17	121
236	120
236.78	120
237.56	120
238.38	120
239.13	120
239.89	122
240.68	122
241.41	121
242.12	121
242.84	121
243.69	122
244.47	118
245.23	120
245.97	117
246.69	116
247.39	117
248.09	117
248.79	117
249.53	119
250.33	117
251.01	115
251.69	117
252.36	116
253.04	117
253.75	116
254.45	117
255.21	119
256	117
256.83	118
257.59	116
258.31	117
259.02	117
259.74	117
260.47	118
261.16	119
261.86	120
262.6	121
263.32	121
264.07	122
264.81	122
265.55	123
266.3	121
267.05	121
267.79	121
268.52	121
269.2	120
269.88	121
270.55	121
271.23	121
271.91	121
272.59	120
273.25	120
273.91	121
274.58	121
275.28	122
276.02	121
276.76	121
277.48	120
278.16	119
278.83	119
279.5	120
280.16	120
280.92	122
281.61	120
282.32	121
283.02	120
283.7	121
284.38	122
285.08	122
285.79	122
286.5	122
287.18	121
287.86	122
288.51	121
289.19	122
289.87	122
290.57	122
291.26	122
291.95	122
292.62	121
293.28	121
293.93	120
294.57	119
295.19	120
295.8	121
296.41	122
297.05	123
297.72	122
298.41	122
299.12	122
299.83	121
300.53	121
301.23	121
301.94	120
302.65	119
303.35	119
304.02	118
304.69	119
305.36	118
306.03	120
306.72	121
307.42	120
308.11	120
308.82	120
309.56	119
310.29	119
311.01	120
311.72	120
312.48	121
313.16	120
313.84	121
314.51	121
315.16	121
315.8	121
316.45	122
317.13	122
317.8	122
318.48	123
319.16	124
319.89	124
320.63	124
321.37	123
322.11	122
322.86	122
323.59	122
324.33	121
325.03	120
325.76	121
326.48	120
327.21	121
327.98	121
328.72	119
329.44	119
330.17	118
330.87	116
331.57	116
332.24	115
332.92	115
333.62	116
334.36	117
335.03	116
335.7	118
336.37	117
337.06	118
337.82	119
338.54	119
339.35	121
340.17	118
340.95	121
341.73	120
342.48	120
343.24	121
343.96	120
344.7	120
345.43	120
346.19	119
346.88	118
347.59	118
348.29	117
348.99	118
349.66	116
350.31	118
350.95	118
351.59	119
352.25	120
352.93	120
353.69	120
354.49	119
355.32	120
356.16	120
357	120
357.82	120
358.58	120
359.31	120
360.04	120
360.75	120
361.49	120
362.23	120
363.04	121
363.82	119
364.65	120
365.4	117
366.12	119
366.82	120
367.54	120
368.33	122
369.16	120
370.21	123
371.16	120
372.07	121
373.04	121
373.99	120
374.88	120
375.79	119
376.7	117
377.51	117
378.27	118
379.03	119
379.87	118
380.77	117
381.65	117
382.48	116
383.28	117
384.09	117
384.91	117
385.71	117
386.54	119
387.38	119
388.19	119
388.95	119
389.7	119
390.45	120
391.22	119
391.98	120
392.76	120
393.57	120
394.38	118
395.17	118
395.94	118
396.71	117
397.44	116
398.16	116
398.94	117
399.72	116
400.49	116
401.26	115
402.07	116
402.89	116
403.73	117
404.56	115
405.4	116
406.18	114
406.94	114
407.73	113
408.49	112
409.24	113
409.97	113
410.65	113
411.32	114
412	115
412.79	117
413.58	114
414.34	114
415.13	115
415.92	114
416.7	113
417.42	112
418.1	114
418.78	115
419.45	115
420.14	116
420.82	116
421.52	117
422.23	116
422.92	116
423.61	116
424.3	117
425.09	119
425.86	118
426.64	119
427.43	118
428.16	118
428.86	118
429.54	117
430.19	116
430.82	117
431.43	119
432.03	121
432.64	120
433.25	118
433.86	118
434.48	119
435.11	119
435.82	119
436.49	116
437.2	117
437.83	113
438.46	118
439.1	117
439.81	118
440.52	116
441.24	116
441.91	115
442.7	118
443.45	114
444.19	116
444.9	115
445.69	117
446.41	114
447.12	115
447.82	114
448.5	115
449.17	116
449.83	117
450.56	118
451.29	117
452.04	118
452.79	117
453.52	115
454.22	116
454.88	116
455.53	117
456.2	117
456.87	115
457.55	115
458.22	114
458.88	114
459.53	115
460.17	115
460.8	116
461.44	116
462.12	116
462.83	115
463.56	115
464.28	116
464.97	115
465.72	116
466.4	114
467.16	116
467.83	112
468.5	116
469.19	115
469.94	117
470.63	113
471.37	116
472.05	113
472.73	116
473.4	115
474.06	117
474.73	116
475.46	118
476.19	116
476.94	118
477.65	116
478.36	118
479.11	117
479.86	116
480.55	115
481.26	116
481.93	115
482.6	116
483.26	114
483.92	114
484.58	115
485.24	115
485.91	115
486.67	115
487.37	111
488.06	112
488.73	113
489.38	114
490.03	115
490.68	115
491.37	115
492.1	115
492.79	111
493.46	112
494.09	111
494.71	112
495.31	114
495.91	115
496.5	117
497.15	118
497.88	117
498.62	116
499.36	115
500.08	115
500.77	115
501.43	114
502.08	115
502.72	114
503.34	115
503.96	115
504.58	114
505.19	114
505.79	114
506.38	116
506.99	116
507.59	116
508.21	117
508.85	116
509.53	117
510.23	116
510.9	115
511.56	116
512.2	115
512.82	116
513.44	115
514.04	115
514.62	115
515.2	115
515.77	115
516.35	114
516.92	114
517.48	114
518.05	115
518.62	115
519.19	116
519.78	117
520.38	118
520.99	119
521.59	120
522.21	121
522.84	121
523.51	122
524.17	120
524.85	121
525.5	119
526.14	119
526.75	118
527.35	117
527.95	115
528.53	114
529.11	116
529.67	117
530.22	119
530.77	120
531.33	120
531.91	121
532.51	120
533.14	121
533.8	120
534.5	120
535.16	119
535.84	120
536.51	118
537.14	120
537.76	119
538.38	119
538.98	117
539.58	119
540.17	119
540.75	120
541.33	119
541.92	120
542.51	119
543.11	121
543.71	122
544.33	122
544.96	122
545.61	122
546.27	120
546.93	119
547.57	116
548.21	115
548.81	113
549.39	115
549.96	115
550.52	116
551.08	117
551.66	118
552.25	118
552.87	118
553.51	117
554.16	116
554.8	116
555.42	116
556.05	117
556.68	116
557.3	114
557.93	115
558.55	116
559.15	118
559.74	118
560.32	120
560.92	121
561.56	120
562.25	119
562.92	116
563.58	117
564.24	115
564.93	114
565.63	114
566.32	114
566.98	116
567.62	117
568.25	119
568.88	120
569.56	120
570.35	120
571.11	118
571.86	117
572.58	117
573.28	117
573.98	116
574.67	116
575.4	115
576.14	114
576.86	114
577.58	114
578.28	113
579	113
579.7	112
580.39	112
581.07	113
581.73	114
582.38	114
583.05	114
583.75	115
584.45	114
585.13	114
585.79	114
586.43	115
587.04	115
587.68	114
588.33	114
588.97	114
589.64	114
590.39	113
591.08	109
591.78	110
592.49	109
593.21	107
593.94	105
594.64	105
595.31	105
595.99	108
596.71	109
597.57	109
598.37	108
599.14	108
599.88	108
600.57	110
601.27	112
602.03	114
602.79	113
603.58	115
604.35	116
605.29	117
606.18	116
607.04	118
607.88	119
608.69	116
609.5	115
610.29	115
611.05	113
611.81	115
612.62	115
613.44	114
614.26	113
615.12	113
616.03	111
616.86	109
617.63	110
618.37	110
619.11	110
619.85	111
620.62	112
621.48	113
622.33	112
623.16	113
623.98	113
624.84	113
625.71	111
626.5	111
627.25	111
628.03	112
628.85	112
629.72	111
630.53	110
631.32	111
632.12	111
632.97	111
633.8	110
634.6	109
635.39	111
636.19	113
637	115
637.85	115
638.72	115
639.6	115
640.43	116
641.28	116
642.1	115
642.95	116
643.79	117
644.64	118
645.49	117
646.32	117
647.11	116
647.92	116
648.81	114
649.65	113
650.47	114
651.3	113
652.09	113
652.89	114
653.74	113
654.61	112
655.44	112
656.29	112
657.16	110
658.06	108
658.86	108
659.65	110
660.47	109
661.28	109
662.07	112
662.89	113
663.73	113
664.53	116
665.38	116
666.27	115
667.11	115
667.96	115
668.85	113
669.7	111
670.49	112
671.29	112
672.08	112
672.92	112
673.76	112
674.62	113
675.51	113
676.4	113
677.22	113
678.03	114
678.86	115
679.72	113
680.53	115
681.4	115
682.28	113
683.08	112
683.87	113
684.66	114
685.49	117
686.29	116
687.08	118
687.94	118
688.87	117
689.71	114
690.51	116
691.34	115
692.26	116
693.11	113
693.9	115
694.69	115
695.47	115
696.31	116
697.23	115
698.19	116
699.14	115
700.02	114
700.86	113
701.8	113
702.7	111
703.55	109
704.36	111
705.22	112
706.18	111
707.06	111
708	111
709	109
709.93	108
710.89	107
711.79	107
712.65	107
713.46	110
714.29	113
715.17	114
716.12	115
717.02	115
717.9	116
718.81	116
719.76	113
720.62	113
721.42	113
722.21	115
723.01	117
723.88	117
724.76	117
725.63	116
726.44	116
727.25	116
728.09	117
728.93	117
729.73	115
730.52	116
731.32	116
732.11	117
732.87	116
733.58	116
734.27	117
735.02	117
735.73	115
736.48	116
737.27	115
738.03	114
738.87	116
739.69	115
740.56	115
741.42	117
742.33	117
743.27	116
744.16	114
745.18	115
746.16	112
747.04	113
747.87	113
748.75	113
749.66	112
750.51	111
751.39	112
752.37	112
753.32	112
754.26	112
755.18	111
756.04	112
756.97	112
757.92	111
758.78	110
759.61	111
760.48	112
761.52	112
762.54	110
763.45	108
764.26	108
765.07	109
765.87	109
766.67	110
767.41	111
768.14	113
768.93	113
769.69	113
770.44	114
771.17	115
771.89	115
772.62	116
773.34	115
774.03	116
774.72	117
775.39	118
776.14	120
776.91	117
777.64	117
778.41	118
779.17	117
779.93	118
780.62	117
781.29	118
781.95	117
782.61	118
783.25	116
783.87	117
784.5	117
785.14	118
785.8	117
786.45	115
787.09	117
787.72	117
788.35	121
789.01	121
789.7	120
790.39	118
791.06	118
791.72	121
792.36	127
793.01	133
793.66	133
794.33	131
794.98	131
795.66	129
796.35	126
797.03	125
797.69	126
798.35	128
799.03	125
799.71	126
800.39	123
801.04	125
801.7	128
802.38	128
803.1	128
803.81	126
804.48	124
805.14	125
805.8	125
806.44	125
807.08	128
807.74	127
808.43	128
809.11	126
809.8	126
810.47	125
811.12	125
811.76	126
812.39	128
813.01	129
813.67	132
814.43	132
815.21	132
816.02	132
816.89	131
817.73	129
818.52	126
819.24	123
819.9	121
820.53	121
821.13	121
821.71	122
822.27	124
822.83	126
823.39	128
823.97	129
824.59	129
825.28	128
826.01	128
826.74	128
827.5	129
828.24	129
828.98	131
829.75	129
830.53	129
831.25	127
831.95	125
832.6	122
833.21	122
833.81	123
834.38	124
834.95	124
835.5	125
836.04	125
836.59	128
837.17	131
837.8	132
838.56	135
839.36	131
840.24	134
841.12	131
842.01	132
842.89	130
843.74	129
844.54	126
845.25	122
845.89	121
846.51	122
847.1	122
847.67	123
848.23	125
848.78	126
849.35	129
849.98	130
850.67	130
851.39	130
852.11	129
852.82	130
853.53	130
854.29	132
855.05	130
855.82	130
856.55	127
857.23	129
857.89	130
858.54	131
859.2	132
859.89	132
860.59	129
861.27	125
861.92	122
862.54	122
863.13	123
863.71	123
864.28	125
864.83	126
865.4	128
865.98	129
866.63	129
867.3	128
868.04	129
868.76	127
869.49	129
870.2	128
870.93	130
871.67	130
872.39	128
873.1	128
873.8	125
874.47	121
875.12	122
875.79	126
876.44	126
877.07	125
877.69	121
878.29	117
878.87	115
879.43	116
879.97	118
880.5	119
881.03	121
881.54	123
882.07	124
882.65	126
883.34	125
884.06	124
884.82	125
885.56	123
886.33	127
887.12	127
887.98	129
888.82	129
889.68	130
890.52	128
891.31	127
892.05	124
892.74	121
893.38	121
893.98	121
894.56	120
895.12	122
895.68	125
896.23	127
896.81	130
897.45	130
898.18	129
898.96	127
899.78	127
900.61	127
901.43	125
902.19	122
902.89	117
903.52	117
904.12	117
904.7	119
905.27	121
905.83	123
906.39	125
906.97	126
907.55	126
908.17	126
908.84	125
909.56	124
910.25	122
910.94	124
911.6	124
912.25	126
912.91	125
913.57	125
914.25	124
914.92	122
915.55	122
916.16	121
916.77	118
917.35	113
917.91	110
918.44	109
918.97	111
919.48	115
920.01	118
920.55	122
921.13	125
921.85	124
922.92	123
923.8	118
924.65	120
925.6	119
926.6	118
927.58	119
928.47	118
929.26	117
930.02	117
930.76	118
931.49	120
932.28	121
933.13	121
933.94	119
984.87	111
985.66	117
986.41	121
987.18	126
988	132
988.76	138
989.64	144
990.5	148
991.36	149
991.89	103
992.23	142
993.05	135
993.83	124
994.62	125
995.38	126
996.2	121
997.04	120
997.95	119
998.81	120
999.63	125
1000.5	124
1001.3	124
1002.2	123
1003	123
1003.9	122
1004.7	122
1005.6	120
1006.4	119
1007.3	119
1008.2	119
1009	118
1009.9	117
1010.8	117
1011.7	115
1012.5	114
1013.2	114
1014	116
1014.8	118
1015.7	120
1016.6	121
1017.4	121
1018.3	122
1019.1	123
1020	123
1020.8	123
1021.6	123
1022.4	123
1023.3	123
1024.1	122
1024.9	121
1025.7	121
1026.5	121
1027.3	120
1028.1	120
1028.9	120
1029.8	120
1030.7	119
1031.6	119
1032.4	119
1033.2	119
1033.9	119
1034.7	119
1035.4	119
1036.1	120
1036.7	120
1037.5	135
1038.2	133
1039	134
1039.8	134
1040.6	134
1041.4	134
1042.2	133
1043	133
1043.8	133
1044.7	135
1045.5	133
1046.4	134
1047.3	133
1048.2	133
1049	131
1049.9	132
1050.8	131
1051.6	130
1052.5	132
1053.4	131
1054.2	131
1055.1	130
1056	129
1056.8	128
1057.6	130
1058.4	128
1059.2	129
1059.9	129
1060.7	129
1061.5	131
1062.3	130
1063.1	130
1063.9	132
1064.7	131
1065.6	132
1066.5	131
1067.4	132
1068.2	131
1069.1	131
1069.8	133
1070.7	136
1071.5	137
1072.4	137
1073.3	137
1074.2	137
1075.1	137
1075.9	134
1076.7	136
1077.5	133
1078.3	133
1079	133
1079.8	133
1080.6	133
1081.3	133
1082.1	136
1083	134
1083.8	132
1084.6	134
1085.3	135
1086	137
1086.8	137
1087.5	136
1088.2	137
1089	139
1089.7	138
1090.5	141
1091.1	139
1091.9	141
1092.7	138
1093.4	136
1094.2	138
1094.9	136
1095.7	138
1096.4	137
1097.2	139
1098	136
1098.8	136
1099.5	136
1100.3	137
1101.2	135
1102.1	131
1103	134
1103.8	131
1104.6	130
1105.4	131
1106.1	129
1107	130
1107.8	128
1108.6	128
1109.5	127
1110.3	126
1111.1	127
1111.9	127
1112.7	127
1113.5	124
1114.3	126
1115.1	125
1115.9	126
1116.7	127
1117.5	127
1118.2	127
1119	129
1119.7	129
1120.5	129
1121.4	131
1122.3	128
1123.2	130
1124	128
1124.7	128
1125.5	130
1126.2	129
1126.9	128
1127.6	128
1128.3	129
1129	130
1129.7	133
1130.4	135
1131.2	136
1131.8	132
1132.5	138
1133.2	135
1133.8	139
1134.5	138
1135.2	137
1135.8	135
1136.5	134
1137.1	134
1137.8	137
1138.4	136
1139	136
1139.7	134
1140.3	130
1140.9	130
1141.5	130
1142.1	132
1142.7	131
1143.3	130
1143.9	128
1144.4	128
1145	132
1145.5	133
1146.1	137
1146.7	139
1147.4	138
1148.2	136
1149	138
1149.8	138
1150.7	136
1151.4	135
1152.1	131
1152.8	131
1153.4	130
1153.9	130
1154.5	130
1155	132
1155.6	136
1156.1	137
1156.6	140
1157.2	143
1158	141
1158.7	140
1159.4	139
1160.1	136
1160.8	135
1161.4	136
1162	136
1162.5	136
1163.1	135
1163.6	136
1164.2	140
1164.7	140
1165.3	143
1165.9	143
1166.6	143
1167.2	140
1167.9	142
1168.6	138
1169.2	136
1169.8	133
1170.3	131
1170.9	132
1171.5	131
1172	132
1172.5	133
1173.1	136
1173.6	137
1174.1	139
1174.6	138
1175.1	141
1175.7	140
1176.3	142
1177	144
1177.7	142
1178.4	143
1179.1	142
1179.9	142
1180.6	138
1181.3	136
1181.9	131
1182.4	129
1183	128
1183.5	130
1184	132
1184.5	134
1185	134
1185.5	136
1186	138
1186.5	141
1187.1	145
1187.7	145
1188.5	142
1189.2	140
1190	141
1190.8	140
1191.6	140
1192.3	134
1192.9	130
1193.5	130
1194	130
1194.6	130
1195.1	131
1195.6	131
1196.1	133
1196.6	134
1197.1	137
1197.6	141
1198.2	143
1198.8	146
1199.6	144
1200.4	143
1201.2	143
1202	139
1202.7	136
1203.3	133
1204	133
1204.5	134
1205.1	132
1205.6	132
1206.2	131
1206.7	132
1207.2	136
1207.7	139
1208.2	143
1208.8	144
1209.4	142
1210.1	140
1210.9	141
1211.6	139
1212.3	137
1212.9	135
1213.5	132
1214.1	128
1214.6	128
1215.2	127
1215.7	128
1216.2	129
1216.7	131
1217.2	132
1217.7	134
1218.1	137
1218.6	139
1219.2	141
1219.7	143
1220.3	143
1221.1	141
1221.9	140
1222.6	140
1223.4	137
1224	132
1224.6	129
1225.2	128
1225.7	127
1226.3	124
1226.8	125
1227.3	129
1227.7	133
1228.2	137
1228.7	142
1229.2	142
1229.7	147
1230.4	146
1231	143
1231.7	141
1232.4	138
1233	136
1233.6	133
1234.2	132
1234.7	130
1235.3	131
1235.8	132
1236.3	135
1236.8	134
1237.3	135
1237.8	136
1238.3	138
1238.8	140
1239.4	139
1240	137
1240.6	135
1241.2	132
1241.8	131
1242.4	128
1242.9	123
1243.5	124
1244	125
1244.5	126
1245	128
1245.5	130
1246	133
1246.4	136
1246.9	141
1247.5	143
1248.2	143
1248.9	141
1249.6	137
1250.3	138
1250.9	136
1251.5	139
1252.1	140
1252.7	142
1253.3	142
1254	140
1254.6	134
1255.2	128
1255.8	129
1256.3	130
1256.9	127
1257.4	124
1257.9	118
1258.4	113
1258.9	112
1259.4	115
1259.9	115
1260.4	118
1260.8	122
1261.3	126
1261.7	129
1262.2	132
1262.6	135
1263.1	138
1263.7	140
1264.6	133
1265.4	134
1266.2	141
1266.9	137
1267.8	141
1268.6	139
1269.5	140
1270.3	139
1271.1	137
1271.8	138
1272.5	135
1273.1	137
1273.7	134
1274.3	133
1274.9	130
1275.5	129
1276	128
1276.6	129
1277.2	132
1277.7	134
1278.4	137
1279.1	138
1279.9	138
1280.8	138
1281.7	135
1282.6	135
1283.5	134
1284.4	134
1285.3	133
1286.1	133
1286.9	135
1287.9	138
1288.8	135
1289.6	141
1290.6	139
1291.5	137
1292.4	137
1293.2	137
1294	136
1294.7	136
1295.5	137
1296.3	136
1297.1	137
1297.8	138
1298.7	138
1299.6	136
1300.5	137
1301.4	135
1302.2	134
1303	134
1303.9	133
1304.7	130
1305.5	132
1306.4	132
1307.2	131
1308.2	130
1309.1	128
1310	127
1310.9	127
1311.8	126
1312.7	127
1313.6	128
1314.4	128
1315.3	129
1316.1	129
1316.9	132
1317.8	133
1318.6	132
1319.4	132
1320.1	132
1320.9	135
1321.7	135
1322.4	137
1323.2	137
1324.1	137
1325	137
1325.9	136
1326.8	136
1327.7	135
1328.6	134
1329.4	133
1330.3	130
1331.1	130
1331.9	129
1332.8	128
1333.7	126
1334.4	125
1335.2	126
1335.9	127
1336.7	130
1337.4	132
1338.2	133
1339.1	134
1339.9	132
1340.8	134
1341.6	133
1342.5	132
1343.3	133
1344.2	132
1345	131
1345.8	131
1346.7	131
1347.6	130
1348.4	127
1349.2	130
1350	130
1350.7	135
1351.6	136
1352.4	136
1353.4	137
1354.2	132
1355	135
1355.8	136
1356.6	135
1357.5	136
1358.3	138
1359.2	140
1360.2	138
1361.2	135
1362.2	134
1363.1	134
1364.1	130
1365	128
1365.7	130
1366.5	131
1367.2	133
1368	137
1369	137
1369.9	138
1370.8	137
1371.7	138
1372.5	140
1373.4	138
1374.3	137
1375.2	137
1376	137
1376.8	137
1377.7	137
1378.5	139
1379.3	141
1380.2	140
1381	138
1381.9	139
1382.7	140
1383.6	138
1384.5	136
1385.3	137
1386.2	136
1387.1	134
1387.9	134
1388.8	134
1389.7	131
1390.5	133
1391.4	132
1392.4	129
1393.3	127
1394.2	129
1395.1	127
1396	128
1396.8	127
1397.6	130
1398.5	132
1399.6	129
1400.5	130
1401.4	134
1402.3	130
1403.2	131
1404	130
1404.9	130
1405.8	128
1406.6	130
1407.5	130
1408.5	128
1409.4	127
1410.2	129
1411	130
1412	134
1412.9	133
1413.8	93

## Sheet: DBP
Time	DBP
91.88	102
92.69	99
93.52	98
94.34	97
95.15	96
95.92	96
96.68	97
97.46	97
98.26	97
99.14	93
99.58	108
99.99	97
100.94	97
101.88	96
102.82	95
103.72	94
104.56	95
105.35	96
106.16	97
106.93	98
107.75	99
108.63	100
109.54	100
110.38	101
111.22	101
112.04	101
112.85	99
113.62	99
114.37	99
115.13	99
115.91	98
116.7	98
117.52	97
118.36	96
119.2	95
120.01	96
120.82	96
121.61	96
122.37	97
123.14	97
123.92	97
124.7	97
125.49	96
126.26	97
127	97
127.74	97
128.46	97
129.16	98
129.87	98
130.57	99
131.37	98
132.13	99
133.03	96
133.91	95
134.71	95
135.49	95
136.25	95
137	96
137.79	102
138.52	97
139.31	96
140.08	96
140.82	97
141.54	74
142.25	75
143	73
143.73	73
144.45	72
145.19	63
145.94	67
146.67	77
147.37	70
148.07	68
148.81	65
149.55	50
151.02	58
151.74	61
152.48	59
153.17	53
153.85	60
154.54	62
155.26	62
156	63
156.77	63
157.49	66
158.24	65
159.03	63
159.8	63
160.59	61
161.31	64
162.02	65
162.73	52
163.42	52
164.16	86
164.88	79
165.67	38
166.34	50
167.02	51
167.68	62
168.34	61
168.98	65
169.63	66
170.29	65
170.99	64
171.69	63
172.39	63
173.11	63
173.85	61
174.56	61
175.26	62
175.97	64
176.69	61
177.39	62
178.08	61
178.77	51
179.45	44
180.21	50
180.91	57
181.63	68
182.31	64
183.02	56
183.68	59
184.38	56
185.08	59
185.76	63
186.43	60
187.11	61
187.79	62
188.46	60
189.15	60
189.84	61
190.5	63
191.15	65
191.83	64
192.58	63
193.31	64
194.01	66
194.87	61
195.69	61
196.47	62
197.23	62
197.95	63
198.69	63
199.41	64
200.12	65
200.82	66
201.56	65
202.34	65
203.1	65
203.93	65
204.75	65
205.54	66
206.4	66
207.27	65
208.11	65
208.91	66
209.67	66
210.42	66
211.11	67
211.78	69
212.41	70
213.06	71
213.77	69
214.66	66
215.57	66
216.43	67
217.21	67
218.08	65
218.92	64
219.71	65
220.47	66
221.17	70
221.86	73
222.59	74
223.45	70
224.28	70
225.08	69
225.89	67
226.68	66
227.49	66
228.33	65
229.14	65
229.93	65
230.67	67
231.39	69
232.09	71
232.81	71
233.56	72
234.35	71
235.17	69
236	68
236.78	68
237.56	66
238.38	65
239.13	67
239.89	66
240.68	65
241.41	66
242.12	66
242.84	67
243.69	62
244.47	65
245.23	63
245.97	61
246.69	61
247.39	61
248.09	62
248.79	62
249.53	61
250.33	58
251.01	62
251.69	63
252.36	63
253.04	64
253.75	64
254.45	66
255.21	65
256	64
256.83	62
257.59	63
258.31	64
259.02	65
259.74	65
260.47	66
261.16	69
261.86	71
262.6	71
263.32	72
264.07	71
264.81	71
265.55	70
266.3	69
267.05	67
267.79	66
268.52	65
269.2	66
269.88	67
270.55	67
271.23	66
271.91	65
272.59	65
273.25	66
273.91	66
274.58	67
275.28	66
276.02	65
276.76	63
277.48	63
278.16	63
278.83	64
279.5	65
280.16	66
280.92	64
281.61	66
282.32	66
283.02	65
283.7	67
284.38	68
285.08	68
285.79	67
286.5	66
287.18	66
287.86	65
288.51	66
289.19	66
289.87	65
290.57	64
291.26	64
291.95	65
292.62	65
293.28	65
293.93	64
294.57	65
295.19	65
295.8	67
296.41	68
297.05	68
297.72	67
298.41	66
299.12	65
299.83	64
300.53	63
301.23	63
301.94	62
302.65	61
303.35	61
304.02	62
304.69	64
305.36	66
306.03	68
306.72	69
307.42	69
308.11	68
308.82	68
309.56	65
310.29	66
311.01	65
311.72	66
312.48	64
313.16	66
313.84	66
314.51	66
315.16	67
315.8	68
316.45	69
317.13	69
317.8	69
318.48	71
319.16	71
319.89	70
320.63	69
321.37	67
322.11	67
322.86	65
323.59	65
324.33	62
325.03	63
325.76	63
326.48	63
327.21	63
327.98	62
328.72	62
329.44	61
330.17	61
330.87	60
331.57	61
332.24	61
332.92	62
333.62	63
334.36	62
335.03	64
335.7	64
336.37	65
337.06	68
337.82	68
338.54	69
339.35	68
340.17	66
340.95	68
341.73	67
342.48	66
343.24	66
343.96	65
344.7	64
345.43	63
346.19	62
346.88	62
347.59	61
348.29	61
348.99	62
349.66	62
350.31	63
350.95	66
351.59	70
352.25	70
352.93	71
353.69	70
354.49	71
355.32	68
356.16	67
357	67
357.82	67
358.58	67
359.31	67
360.04	67
360.75	69
361.49	69
362.23	70
363.04	70
363.82	70
364.65	68
365.4	67
366.12	69
366.82	72
367.54	76
368.33	77
369.16	76
370.21	69
371.16	69
372.07	69
373.04	64
373.99	63
374.88	67
375.79	66
376.7	63
377.51	66
378.27	68
379.03	71
379.87	69
380.77	67
381.65	68
382.48	70
383.28	70
384.09	70
384.91	69
385.71	73
386.54	73
387.38	73
388.19	74
388.95	76
389.7	76
390.45	77
391.22	76
391.98	77
392.76	75
393.57	73
394.38	72
395.17	70
395.94	71
396.71	70
397.44	70
398.16	72
398.94	73
399.72	73
400.49	72
401.26	71
402.07	69
402.89	69
403.73	67
404.56	68
405.4	65
406.18	67
406.94	69
407.73	68
408.49	68
409.24	67
409.97	67
410.65	68
411.32	71
412	75
412.79	74
413.58	72
414.34	72
415.13	70
415.92	69
416.7	68
417.42	67
418.1	68
418.78	69
419.45	69
420.14	70
420.82	72
421.52	72
422.23	74
422.92	74
423.61	74
424.3	79
425.09	75
425.86	76
426.64	76
427.43	76
428.16	79
428.86	76
429.54	73
430.19	69
430.82	68
431.43	70
432.03	73
432.64	72
433.25	69
433.86	68
434.48	69
435.11	70
435.82	71
436.49	69
437.2	67
437.83	65
438.46	68
439.1	71
439.81	74
440.52	74
441.24	73
441.91	74
442.7	71
443.45	72
444.19	73
444.9	74
445.69	71
446.41	73
447.12	71
447.82	71
448.5	71
449.17	73
449.83	75
450.56	78
451.29	80
452.04	80
452.79	77
453.52	76
454.22	74
454.88	74
455.53	74
456.2	74
456.87	73
457.55	72
458.22	70
458.88	68
459.53	67
460.17	68
460.8	71
461.44	74
462.12	76
462.83	76
463.56	75
464.28	75
464.97	75
465.72	74
466.4	74
467.16	72
467.83	72
468.5	74
469.19	77
469.94	76
470.63	76
471.37	73
472.05	74
472.73	75
473.4	75
474.06	77
474.73	79
475.46	80
476.19	80
476.94	76
477.65	78
478.36	77
479.11	73
479.86	73
480.55	72
481.26	71
481.93	71
482.6	71
483.26	70
483.92	70
484.58	71
485.24	73
485.91	74
486.67	73
487.37	74
488.06	70
488.73	71
489.38	72
490.03	74
490.68	76
491.37	77
492.1	76
492.79	74
493.46	72
494.09	68
494.71	69
495.31	70
495.91	72
496.5	76
497.15	80
497.88	80
498.62	78
499.36	75
500.08	75
500.77	74
501.43	72
502.08	71
502.72	71
503.34	72
503.96	72
504.58	71
505.19	70
505.79	69
506.38	70
506.99	72
507.59	74
508.21	76
508.85	78
509.53	79
510.23	78
510.9	77
511.56	75
512.2	73
512.82	69
513.44	67
514.04	66
514.62	66
515.2	68
515.77	69
516.35	69
516.92	68
517.48	68
518.05	70
518.62	73
519.19	74
519.78	77
520.38	78
520.99	80
521.59	79
522.21	80
522.84	81
523.51	78
524.17	76
524.85	73
525.5	69
526.14	67
526.75	67
527.35	67
527.95	66
528.53	65
529.11	66
529.67	68
530.22	71
530.77	74
531.33	77
531.91	78
532.51	80
533.14	80
533.8	79
534.5	80
535.16	80
535.84	76
536.51	75
537.14	76
537.76	74
538.38	73
538.98	71
539.58	71
540.17	72
540.75	74
541.33	74
541.92	73
542.51	75
543.11	78
543.71	78
544.33	78
544.96	78
545.61	77
546.27	76
546.93	74
547.57	70
548.21	67
548.81	65
549.39	65
549.96	67
550.52	70
551.08	74
551.66	77
552.25	78
552.87	78
553.51	77
554.16	74
554.8	74
555.42	73
556.05	74
556.68	74
557.3	73
557.93	72
558.55	73
559.15	73
559.74	75
560.32	78
560.92	80
561.56	80
562.25	77
562.92	75
563.58	74
564.24	72
564.93	70
565.63	70
566.32	67
566.98	67
567.62	69
568.25	70
568.88	72
569.56	72
570.35	68
571.11	66
571.86	66
572.58	66
573.28	67
573.98	67
574.67	67
575.4	65
576.14	63
576.86	64
577.58	64
578.28	65
579	64
579.7	64
580.39	64
581.07	65
581.73	66
582.38	66
583.05	67
583.75	66
584.45	67
585.13	66
585.79	67
586.43	69
587.04	68
587.68	67
588.33	67
588.97	67
589.64	66
590.39	62
591.08	63
591.78	62
592.49	62
593.21	60
593.94	59
594.64	61
595.31	61
595.99	65
596.71	64
597.57	62
598.37	64
599.14	64
599.88	65
600.57	68
601.27	69
602.03	70
602.79	69
603.58	68
604.35	71
605.29	66
606.18	66
607.04	67
607.88	69
608.69	63
609.5	63
610.29	64
611.05	64
611.81	65
612.62	62
613.44	62
614.26	63
615.12	61
616.03	59
616.86	60
617.63	61
618.37	62
619.11	65
619.85	66
620.62	68
621.48	66
622.33	66
623.16	67
623.98	66
624.84	64
625.71	62
626.5	63
627.25	64
628.03	63
628.85	63
629.72	61
630.53	63
631.32	63
632.12	64
632.97	65
633.8	64
634.6	65
635.39	66
636.19	67
637	68
637.85	67
638.72	67
639.6	65
640.43	67
641.28	66
642.1	65
642.95	66
643.79	66
644.64	66
645.49	65
646.32	66
647.11	65
647.92	64
648.81	62
649.65	63
650.47	64
651.3	63
652.09	64
652.89	65
653.74	63
654.61	63
655.44	64
656.29	63
657.16	61
658.06	60
658.86	63
659.65	64
660.47	63
661.28	64
662.07	67
662.89	67
663.73	67
664.53	69
665.38	67
666.27	64
667.11	65
667.96	63
668.85	60
669.7	60
670.49	62
671.29	62
672.08	64
672.92	64
673.76	66
674.62	66
675.51	65
676.4	64
677.22	65
678.03	66
678.86	65
679.72	64
680.53	66
681.4	65
682.28	63
683.08	64
683.87	64
684.66	66
685.49	66
686.29	67
687.08	68
687.94	67
688.87	63
689.71	63
690.51	65
691.34	64
692.26	63
693.11	63
693.9	65
694.69	66
695.47	67
696.31	67
697.23	66
698.19	65
699.14	64
700.02	64
700.86	64
701.8	61
702.7	60
703.55	61
704.36	64
705.22	65
706.18	64
707.06	66
708	64
709	60
709.93	61
710.89	60
711.79	61
712.65	63
713.46	66
714.29	69
715.17	69
716.12	67
717.02	67
717.9	68
718.81	65
719.76	62
720.62	63
721.42	63
722.21	64
723.01	67
723.88	67
724.76	67
725.63	66
726.44	67
727.25	67
728.09	66
728.93	65
729.73	65
730.52	65
731.32	65
732.11	66
732.87	66
733.58	68
734.27	67
735.02	65
735.73	65
736.48	64
737.27	62
738.03	63
738.87	62
739.69	62
740.56	61
741.42	64
742.33	64
743.27	63
744.16	64
745.18	61
746.16	60
747.04	62
747.87	63
748.75	62
749.66	62
750.51	64
751.39	62
752.37	59
753.32	60
754.26	60
755.18	60
756.04	61
756.97	59
757.92	58
758.78	61
759.61	62
760.48	61
761.52	58
762.54	55
763.45	57
764.26	60
765.07	60
765.87	61
766.67	62
767.41	64
768.14	64
768.93	62
769.69	61
770.44	61
771.17	62
771.89	62
772.62	61
773.34	61
774.03	63
774.72	65
775.39	67
776.14	67
776.91	65
777.64	66
778.41	67
779.17	67
779.93	65
780.62	66
781.29	67
781.95	70
782.61	70
783.25	70
783.87	72
784.5	75
785.14	77
785.8	75
786.45	73
787.09	72
787.72	76
788.35	80
789.01	83
789.7	85
790.39	83
791.06	81
791.72	79
792.36	79
793.01	81
793.66	82
794.33	82
794.98	81
795.66	84
796.35	83
797.03	81
797.69	82
798.35	83
799.03	87
799.71	86
800.39	82
801.04	81
801.7	83
802.38	86
803.1	86
803.81	85
804.48	84
805.14	83
805.8	83
806.44	83
807.08	85
807.74	88
808.43	88
809.11	87
809.8	86
810.47	85
811.12	84
811.76	84
812.39	85
813.01	88
813.67	90
814.43	88
815.21	87
816.02	84
816.89	81
817.73	80
818.52	80
819.24	79
819.9	76
820.53	74
821.13	75
821.71	78
822.27	80
822.83	84
823.39	87
823.97	90
824.59	92
825.28	91
826.01	88
826.74	86
827.5	84
828.24	86
828.98	85
829.75	82
830.53	81
831.25	83
831.95	81
832.6	78
833.21	75
833.81	75
834.38	77
834.95	79
835.5	81
836.04	83
836.59	85
837.17	89
837.8	93
838.56	89
839.36	88
840.24	86
841.12	84
842.01	82
842.89	80
843.74	80
844.54	79
845.25	81
845.89	77
846.51	77
847.1	78
847.67	79
848.23	83
848.78	86
849.35	89
849.98	94
850.67	96
851.39	93
852.11	91
852.82	90
853.53	91
854.29	90
855.05	88
855.82	85
856.55	85
857.23	85
857.89	84
858.54	85
859.2	85
859.89	85
860.59	83
861.27	79
861.92	76
862.54	74
863.13	74
863.71	76
864.28	80
864.83	83
865.4	86
865.98	89
866.63	92
867.3	93
868.04	88
868.76	87
869.49	86
870.2	86
870.93	86
871.67	83
872.39	83
873.1	82
873.8	80
874.47	75
875.12	80
875.79	78
876.44	77
877.07	77
877.69	75
878.29	73
878.87	71
879.43	72
879.97	74
880.5	78
881.03	82
881.54	85
882.07	88
882.65	92
883.34	93
884.06	91
884.82	87
885.56	87
886.33	84
887.12	83
887.98	81
888.82	80
889.68	79
890.52	78
891.31	78
892.05	79
892.74	77
893.38	75
893.98	74
894.56	74
895.12	75
895.68	78
896.23	82
896.81	87
897.45	88
898.18	86
898.96	84
899.78	81
900.61	80
901.43	80
902.19	79
902.89	79
903.52	76
904.12	75
904.7	76
905.27	78
905.83	81
906.39	84
906.97	87
907.55	88
908.17	89
908.84	88
909.56	84
910.25	84
910.94	83
911.6	83
912.25	82
912.91	81
913.57	80
914.25	79
914.92	78
915.55	76
916.16	73
916.77	72
917.35	71
917.91	70
918.44	70
918.97	70
919.48	70
920.01	72
920.55	75
921.13	78
921.85	78
922.92	68
923.8	71
924.65	72
925.6	67
926.6	65
927.58	65
928.47	64
929.26	65
930.02	65
930.76	65
931.49	66
932.28	65
933.13	63
933.94	63
984.87	92
985.66	91
986.41	92
987.18	92
988	92
988.76	93
989.64	90
990.5	89
991.36	86
991.89	94
992.23	84
993.05	88
993.83	91
994.62	92
995.38	93
996.2	89
997.04	89
997.95	87
998.81	88
999.63	90
1000.5	90
1001.3	90
1002.2	90
1003	90
1003.9	89
1004.7	88
1005.6	86
1006.4	86
1007.3	85
1008.2	84
1009	84
1009.9	84
1010.8	82
1011.7	80
1012.5	82
1013.2	83
1014	87
1014.8	90
1015.7	88
1016.6	92
1017.4	93
1018.3	93
1019.1	92
1020	91
1020.8	93
1021.6	92
1022.4	92
1023.3	91
1024.1	91
1024.9	91
1025.7	90
1026.5	90
1027.3	88
1028.1	88
1028.9	88
1029.8	86
1030.7	85
1031.6	85
1032.4	85
1033.2	86
1033.9	86
1034.7	87
1035.4	90
1036.1	91
1036.7	92
1037.5	78
1038.2	76
1039	77
1039.8	75
1040.6	76
1041.4	74
1042.2	75
1043	74
1043.8	73
1044.7	73
1045.5	72
1046.4	71
1047.3	71
1048.2	70
1049	70
1049.9	73
1050.8	73
1051.6	74
1052.5	75
1053.4	75
1054.2	74
1055.1	74
1056	73
1056.8	74
1057.6	74
1058.4	75
1059.2	77
1059.9	77
1060.7	77
1061.5	77
1062.3	77
1063.1	77
1063.9	76
1064.7	75
1065.6	75
1066.5	73
1067.4	73
1068.2	72
1069.1	74
1069.8	79
1070.7	81
1071.5	82
1072.4	81
1073.3	80
1074.2	80
1075.1	78
1075.9	77
1076.7	77
1077.5	76
1078.3	76
1079	77
1079.8	76
1080.6	76
1081.3	76
1082.1	76
1083	72
1083.8	72
1084.6	76
1085.3	79
1086	82
1086.8	81
1087.5	82
1088.2	84
1089	84
1089.7	84
1090.5	85
1091.1	85
1091.9	82
1092.7	77
1093.4	77
1094.2	76
1094.9	76
1095.7	76
1096.4	76
1097.2	75
1098	73
1098.8	75
1099.5	78
1100.3	78
1101.2	73
1102.1	74
1103	75
1103.8	74
1104.6	75
1105.4	76
1106.1	75
1107	73
1107.8	72
1108.6	68
1109.5	66
1110.3	71
1111.1	73
1111.9	69
1112.7	68
1113.5	69
1114.3	72
1115.1	70
1115.9	71
1116.7	72
1117.5	73
1118.2	75
1119	77
1119.7	75
1120.5	75
1121.4	71
1122.3	68
1123.2	69
1124	70
1124.7	71
1125.5	73
1126.2	71
1126.9	70
1127.6	70
1128.3	72
1129	74
1129.7	77
1130.4	78
1131.2	74
1131.8	76
1132.5	79
1133.2	80
1133.8	85
1134.5	86
1135.2	84
1135.8	82
1136.5	81
1137.1	83
1137.8	87
1138.4	89
1139	91
1139.7	89
1140.3	87
1140.9	88
1141.5	89
1142.1	92
1142.7	93
1143.3	93
1143.9	93
1144.4	93
1145	97
1145.5	99
1146.1	104
1146.7	108
1147.4	107
1148.2	105
1149	103
1149.8	100
1150.7	100
1151.4	98
1152.1	97
1152.8	93
1153.4	91
1153.9	91
1154.5	94
1155	96
1155.6	99
1156.1	102
1156.6	106
1157.2	112
1158	111
1158.7	110
1159.4	108
1160.1	106
1160.8	105
1161.4	101
1162	99
1162.5	97
1163.1	96
1163.6	97
1164.2	100
1164.7	101
1165.3	105
1165.9	106
1166.6	106
1167.2	105
1167.9	106
1168.6	102
1169.2	99
1169.8	95
1170.3	93
1170.9	92
1171.5	92
1172	94
1172.5	97
1173.1	100
1173.6	102
1174.1	104
1174.6	106
1175.1	107
1175.7	107
1176.3	110
1177	111
1177.7	108
1178.4	105
1179.1	103
1179.9	100
1180.6	101
1181.3	99
1181.9	92
1182.4	88
1183	88
1183.5	92
1184	94
1184.5	95
1185	96
1185.5	97
1186	100
1186.5	104
1187.1	110
1187.7	113
1188.5	104
1189.2	102
1190	101
1190.8	100
1191.6	101
1192.3	99
1192.9	94
1193.5	89
1194	89
1194.6	89
1195.1	91
1195.6	92
1196.1	94
1196.6	97
1197.1	100
1197.6	105
1198.2	110
1198.8	115
1199.6	107
1200.4	106
1201.2	105
1202	102
1202.7	100
1203.3	98
1204	94
1204.5	93
1205.1	91
1205.6	91
1206.2	91
1206.7	92
1207.2	96
1207.7	101
1208.2	105
1208.8	110
1209.4	109
1210.1	105
1210.9	101
1211.6	100
1212.3	101
1212.9	99
1213.5	94
1214.1	89
1214.6	88
1215.2	87
1215.7	89
1216.2	91
1216.7	95
1217.2	97
1217.7	99
1218.1	101
1218.6	103
1219.2	106
1219.7	111
1220.3	112
1221.1	103
1221.9	102
1222.6	101
1223.4	99
1224	97
1224.6	91
1225.2	87
1225.7	86
1226.3	86
1226.8	87
1227.3	89
1227.7	94
1228.2	99
1228.7	103
1229.2	104
1229.7	109
1230.4	111
1231	107
1231.7	104
1232.4	102
1233	100
1233.6	95
1234.2	90
1234.7	88
1235.3	88
1235.8	90
1236.3	93
1236.8	95
1237.3	94
1237.8	96
1238.3	99
1238.8	102
1239.4	102
1240	100
1240.6	96
1241.2	94
1241.8	92
1242.4	88
1242.9	86
1243.5	87
1244	89
1244.5	90
1245	93
1245.5	96
1246	99
1246.4	103
1246.9	109
1247.5	115
1248.2	115
1248.9	107
1249.6	106
1250.3	107
1250.9	103
1251.5	104
1252.1	104
1252.7	104
1253.3	103
1254	98
1254.6	91
1255.2	90
1255.8	90
1256.3	87
1256.9	84
1257.4	83
1257.9	80
1258.4	79
1258.9	81
1259.4	83
1259.9	83
1260.4	85
1260.8	89
1261.3	94
1261.7	97
1262.2	102
1262.6	107
1263.1	111
1263.7	115
1264.6	102
1265.4	108
1266.2	110
1266.9	108
1267.8	104
1268.6	101
1269.5	98
1270.3	94
1271.1	95
1271.8	95
1272.5	93
1273.1	93
1273.7	90
1274.3	87
1274.9	84
1275.5	82
1276	80
1276.6	80
1277.2	80
1277.7	81
1278.4	81
1279.1	80
1279.9	78
1280.8	75
1281.7	72
1282.6	72
1283.5	71
1284.4	72
1285.3	72
1286.1	75
1286.9	76
1287.9	71
1288.8	74
1289.6	77
1290.6	74
1291.5	73
1292.4	73
1293.2	76
1294	75
1294.7	76
1295.5	76
1296.3	76
1297.1	75
1297.8	77
1298.7	74
1299.6	72
1300.5	72
1301.4	71
1302.2	72
1303	72
1303.9	71
1304.7	70
1305.5	73
1306.4	72
1307.2	72
1308.2	70
1309.1	68
1310	69
1310.9	69
1311.8	70
1312.7	74
1313.6	75
1314.4	76
1315.3	76
1316.1	75
1316.9	79
1317.8	77
1318.6	76
1319.4	76
1320.1	78
1320.9	79
1321.7	79
1322.4	80
1323.2	79
1324.1	76
1325	73
1325.9	72
1326.8	73
1327.7	72
1328.6	72
1329.4	71
1330.3	71
1331.1	70
1331.9	69
1332.8	68
1333.7	68
1334.4	72
1335.2	73
1335.9	75
1336.7	78
1337.4	80
1338.2	79
1339.1	76
1339.9	77
1340.8	76
1341.6	74
1342.5	73
1343.3	73
1344.2	72
1345	73
1345.8	74
1346.7	72
1347.6	70
1348.4	73
1349.2	76
1350	77
1350.7	79
1351.6	79
1352.4	77
1353.4	74
1354.2	74
1355	79
1355.8	77
1356.6	76
1357.5	77
1358.3	80
1359.2	78
1360.2	73
1361.2	71
1362.2	72
1363.1	69
1364.1	67
1365	71
1365.7	74
1366.5	77
1367.2	81
1368	82
1369	80
1369.9	78
1370.8	79
1371.7	81
1372.5	79
1373.4	75
1374.3	74
1375.2	76
1376	77
1376.8	75
1377.7	77
1378.5	78
1379.3	79
1380.2	75
1381	75
1381.9	77
1382.7	76
1383.6	72
1384.5	71
1385.3	73
1386.2	73
1387.1	70
1387.9	73
1388.8	73
1389.7	73
1390.5	75
1391.4	72
1392.4	69
1393.3	70
1394.2	72
1395.1	71
1396	73
1396.8	76
1397.6	79
1398.5	76
1399.6	72
1400.5	76
1401.4	75
1402.3	71
1403.2	73
1404	73
1404.9	72
1405.8	71
1406.6	73
1407.5	71
1408.5	68
1409.4	71
1410.2	75
1411	76
1412	74
1412.9	78
1413.8	80

## Sheet: MAP
Time	MAP
91.88	108.333
92.69	108
93.52	108
94.34	108.667
95.15	109
95.92	109.667
96.68	112
97.46	113.333
98.26	114.667
99.14	114
99.58	111
99.99	112.667
100.94	108.667
101.88	108
102.82	107.333
103.72	106.333
104.56	107.333
105.35	108
106.16	108.667
106.93	109.333
107.75	110
108.63	111
109.54	111.333
110.38	112
111.22	112
112.04	111.667
112.85	110.333
113.62	110
114.37	110
115.13	110
115.91	109.333
116.7	109.333
117.52	108.333
118.36	107.667
119.2	107
120.01	107.667
120.82	107.667
121.61	107.667
122.37	108.333
123.14	108.333
123.92	108.333
124.7	108.333
125.49	107.333
126.26	108.333
127	108
127.74	108
128.46	108
129.16	109
129.87	108.667
130.57	109.667
131.37	109
132.13	109.667
133.03	107.667
133.91	107
134.71	106.667
135.49	106.333
136.25	106.333
137	107.333
137.79	112.667
138.52	108
139.31	107.667
140.08	107
140.82	108
141.54	91.6667
142.25	92.3333
143	91.6667
143.73	91.3333
144.45	90
145.19	82.3333
145.94	82.3333
146.67	91
147.37	84.3333
148.07	83.3333
148.81	79.6667
149.55	69
151.02	74.6667
151.74	77
152.48	74.6667
153.17	69
153.85	75
154.54	77
155.26	77.3333
156	78.3333
156.77	78.6667
157.49	80.6667
158.24	80.6667
159.03	79
159.8	79
160.59	77.6667
161.31	79.6667
162.02	81
162.73	69.3333
163.42	69
164.16	96.6667
164.88	89
165.67	55.3333
166.34	66
167.02	66.6667
167.68	77
168.34	76.6667
168.98	80
169.63	80.6667
170.29	80
170.99	79
171.69	78.3333
172.39	78.3333
173.11	78.6667
173.85	77
174.56	76.6667
175.26	77.3333
175.97	78.6667
176.69	76.6667
177.39	78
178.08	78
178.77	68.3333
179.45	63
180.21	67.3333
180.91	72.3333
181.63	83.3333
182.31	78.3333
183.02	73
183.68	73.6667
184.38	74
185.08	74.3333
185.76	78.3333
186.43	77
187.11	78.3333
187.79	78.3333
188.46	77.3333
189.15	77.3333
189.84	78
190.5	79.3333
191.15	81
191.83	81
192.58	80
193.31	81
194.01	82.3333
194.87	79.3333
195.69	78.6667
196.47	79.3333
197.23	79.3333
197.95	79.6667
198.69	80
199.41	80.3333
200.12	81
200.82	81.6667
201.56	81.3333
202.34	81
203.1	80.6667
203.93	80.6667
204.75	80
205.54	81
206.4	81.3333
207.27	80.3333
208.11	80.3333
208.91	81
209.67	80.6667
210.42	81
211.11	81.3333
211.78	83
212.41	83.6667
213.06	85
213.77	84
214.66	82.6667
215.57	83
216.43	84
217.21	84.3333
218.08	83
218.92	82
219.71	82.6667
220.47	83
221.17	86.3333
221.86	89
222.59	90
223.45	87.3333
224.28	86.3333
225.08	86
225.89	84.3333
226.68	83
227.49	83.6667
228.33	82.6667
229.14	83
229.93	83
230.67	84
231.39	86
232.09	87.3333
232.81	87.6667
233.56	88.3333
234.35	87.6667
235.17	86.3333
236	85.3333
236.78	85.3333
237.56	84
238.38	83.3333
239.13	84.6667
239.89	84.6667
240.68	84
241.41	84.3333
242.12	84.3333
242.84	85
243.69	82
244.47	82.6667
245.23	82
245.97	79.6667
246.69	79.3333
247.39	79.6667
248.09	80.3333
248.79	80.3333
249.53	80.3333
250.33	77.6667
251.01	79.6667
251.69	81
252.36	80.6667
253.04	81.6667
253.75	81.3333
254.45	83
255.21	83
256	81.6667
256.83	80.6667
257.59	80.6667
258.31	81.6667
259.02	82.3333
259.74	82.3333
260.47	83.3333
261.16	85.6667
261.86	87.3333
262.6	87.6667
263.32	88.3333
264.07	88
264.81	88
265.55	87.6667
266.3	86.3333
267.05	85
267.79	84.3333
268.52	83.6667
269.2	84
269.88	85
270.55	85
271.23	84.3333
271.91	83.6667
272.59	83.3333
273.25	84
273.91	84.3333
274.58	85
275.28	84.6667
276.02	83.6667
276.76	82.3333
277.48	82
278.16	81.6667
278.83	82.3333
279.5	83.3333
280.16	84
280.92	83.3333
281.61	84
282.32	84.3333
283.02	83.3333
283.7	85
284.38	86
285.08	86
285.79	85.3333
286.5	84.6667
287.18	84.3333
287.86	84
288.51	84.3333
289.19	84.6667
289.87	84
290.57	83.3333
291.26	83.3333
291.95	84
292.62	83.6667
293.28	83.6667
293.93	82.6667
294.57	83
295.19	83.3333
295.8	85
296.41	86
297.05	86.3333
297.72	85.3333
298.41	84.6667
299.12	84
299.83	83
300.53	82.3333
301.23	82.3333
301.94	81.3333
302.65	80.3333
303.35	80.3333
304.02	80.6667
304.69	82.3333
305.36	83.3333
306.03	85.3333
306.72	86.3333
307.42	86
308.11	85.3333
308.82	85.3333
309.56	83
310.29	83.6667
311.01	83.3333
311.72	84
312.48	83
313.16	84
313.84	84.3333
314.51	84.3333
315.16	85
315.8	85.6667
316.45	86.6667
317.13	86.6667
317.8	86.6667
318.48	88.3333
319.16	88.6667
319.89	88
320.63	87.3333
321.37	85.6667
322.11	85.3333
322.86	84
323.59	84
324.33	81.6667
325.03	82
325.76	82.3333
326.48	82
327.21	82.3333
327.98	81.6667
328.72	81
329.44	80.3333
330.17	80
330.87	78.6667
331.57	79.3333
332.24	79
332.92	79.6667
333.62	80.6667
334.36	80.3333
335.03	81.3333
335.7	82
336.37	82.3333
337.06	84.6667
337.82	85
338.54	85.6667
339.35	85.6667
340.17	83.3333
340.95	85.6667
341.73	84.6667
342.48	84
343.24	84.3333
343.96	83.3333
344.7	82.6667
345.43	82
346.19	81
346.88	80.6667
347.59	80
348.29	79.6667
348.99	80.6667
349.66	80
350.31	81.3333
350.95	83.3333
351.59	86.3333
352.25	86.6667
352.93	87.3333
353.69	86.6667
354.49	87
355.32	85.3333
356.16	84.6667
357	84.6667
357.82	84.6667
358.58	84.6667
359.31	84.6667
360.04	84.6667
360.75	86
361.49	86
362.23	86.6667
363.04	87
363.82	86.3333
364.65	85.3333
365.4	83.6667
366.12	85.6667
366.82	88
367.54	90.6667
368.33	92
369.16	90.6667
370.21	87
371.16	86
372.07	86.3333
373.04	83
373.99	82
374.88	84.6667
375.79	83.6667
376.7	81
377.51	83
378.27	84.6667
379.03	87
379.87	85.3333
380.77	83.6667
381.65	84.3333
382.48	85.3333
383.28	85.6667
384.09	85.6667
384.91	85
385.71	87.6667
386.54	88.3333
387.38	88.3333
388.19	89
388.95	90.3333
389.7	90.3333
390.45	91.3333
391.22	90.3333
391.98	91.3333
392.76	90
393.57	88.6667
394.38	87.3333
395.17	86
395.94	86.6667
396.71	85.6667
397.44	85.3333
398.16	86.6667
398.94	87.6667
399.72	87.3333
400.49	86.6667
401.26	85.6667
402.07	84.6667
402.89	84.6667
403.73	83.6667
404.56	83.6667
405.4	82
406.18	82.6667
406.94	84
407.73	83
408.49	82.6667
409.24	82.3333
409.97	82.3333
410.65	83
411.32	85.3333
412	88.3333
412.79	88.3333
413.58	86
414.34	86
415.13	85
415.92	84
416.7	83
417.42	82
418.1	83.3333
418.78	84.3333
419.45	84.3333
420.14	85.3333
420.82	86.6667
421.52	87
422.23	88
422.92	88
423.61	88
424.3	91.6667
425.09	89.6667
425.86	90
426.64	90.3333
427.43	90
428.16	92
428.86	90
429.54	87.6667
430.19	84.6667
430.82	84.3333
431.43	86.3333
432.03	89
432.64	88
433.25	85.3333
433.86	84.6667
434.48	85.6667
435.11	86.3333
435.82	87
436.49	84.6667
437.2	83.6667
437.83	81
438.46	84.6667
439.1	86.3333
439.81	88.6667
440.52	88
441.24	87.3333
441.91	87.6667
442.7	86.6667
443.45	86
444.19	87.3333
444.9	87.6667
445.69	86.3333
446.41	86.6667
447.12	85.6667
447.82	85.3333
448.5	85.6667
449.17	87.3333
449.83	89
450.56	91.3333
451.29	92.3333
452.04	92.6667
452.79	90.3333
453.52	89
454.22	88
454.88	88
455.53	88.3333
456.2	88.3333
456.87	87
457.55	86.3333
458.22	84.6667
458.88	83.3333
459.53	83
460.17	83.6667
460.8	86
461.44	88
462.12	89.3333
462.83	89
463.56	88.3333
464.28	88.6667
464.97	88.3333
465.72	88
466.4	87.3333
467.16	86.6667
467.83	85.3333
468.5	88
469.19	89.6667
469.94	89.6667
470.63	88.3333
471.37	87.3333
472.05	87
472.73	88.6667
473.4	88.3333
474.06	90.3333
474.73	91.3333
475.46	92.6667
476.19	92
476.94	90
477.65	90.6667
478.36	90.6667
479.11	87.6667
479.86	87.3333
480.55	86.3333
481.26	86
481.93	85.6667
482.6	86
483.26	84.6667
483.92	84.6667
484.58	85.6667
485.24	87
485.91	87.6667
486.67	87
487.37	86.3333
488.06	84
488.73	85
489.38	86
490.03	87.6667
490.68	89
491.37	89.6667
492.1	89
492.79	86.3333
493.46	85.3333
494.09	82.3333
494.71	83.3333
495.31	84.6667
495.91	86.3333
496.5	89.6667
497.15	92.6667
497.88	92.3333
498.62	90.6667
499.36	88.3333
500.08	88.3333
500.77	87.6667
501.43	86
502.08	85.6667
502.72	85.3333
503.34	86.3333
503.96	86.3333
504.58	85.3333
505.19	84.6667
505.79	84
506.38	85.3333
506.99	86.6667
507.59	88
508.21	89.6667
508.85	90.6667
509.53	91.6667
510.23	90.6667
510.9	89.6667
511.56	88.6667
512.2	87
512.82	84.6667
513.44	83
514.04	82.3333
514.62	82.3333
515.2	83.6667
515.77	84.3333
516.35	84
516.92	83.3333
517.48	83.3333
518.05	85
518.62	87
519.19	88
519.78	90.3333
520.38	91.3333
520.99	93
521.59	92.6667
522.21	93.6667
522.84	94.3333
523.51	92.6667
524.17	90.6667
524.85	89
525.5	85.6667
526.14	84.3333
526.75	84
527.35	83.6667
527.95	82.3333
528.53	81.3333
529.11	82.6667
529.67	84.3333
530.22	87
530.77	89.3333
531.33	91.3333
531.91	92.3333
532.51	93.3333
533.14	93.6667
533.8	92.6667
534.5	93.3333
535.16	93
535.84	90.6667
536.51	89.3333
537.14	90.6667
537.76	89
538.38	88.3333
538.98	86.3333
539.58	87
540.17	87.6667
540.75	89.3333
541.33	89
541.92	88.6667
542.51	89.6667
543.11	92.3333
543.71	92.6667
544.33	92.6667
544.96	92.6667
545.61	92
546.27	90.6667
546.93	89
547.57	85.3333
548.21	83
548.81	81
549.39	81.6667
549.96	83
550.52	85.3333
551.08	88.3333
551.66	90.6667
552.25	91.3333
552.87	91.3333
553.51	90.3333
554.16	88
554.8	88
555.42	87.3333
556.05	88.3333
556.68	88
557.3	86.6667
557.93	86.3333
558.55	87.3333
559.15	88
559.74	89.3333
560.32	92
560.92	93.6667
561.56	93.3333
562.25	91
562.92	88.6667
563.58	88.3333
564.24	86.3333
564.93	84.6667
565.63	84.6667
566.32	82.6667
566.98	83.3333
567.62	85
568.25	86.3333
568.88	88
569.56	88
570.35	85.3333
571.11	83.3333
571.86	83
572.58	83
573.28	83.6667
573.98	83.3333
574.67	83.3333
575.4	81.6667
576.14	80
576.86	80.6667
577.58	80.6667
578.28	81
579	80.3333
579.7	80
580.39	80
581.07	81
581.73	82
582.38	82
583.05	82.6667
583.75	82.3333
584.45	82.6667
585.13	82
585.79	82.6667
586.43	84.3333
587.04	83.6667
587.68	82.6667
588.33	82.6667
588.97	82.6667
589.64	82
590.39	79
591.08	78.3333
591.78	78
592.49	77.6667
593.21	75.6667
593.94	74.3333
594.64	75.6667
595.31	75.6667
595.99	79.3333
596.71	79
597.57	77.6667
598.37	78.6667
599.14	78.6667
599.88	79.3333
600.57	82
601.27	83.3333
602.03	84.6667
602.79	83.6667
603.58	83.6667
604.35	86
605.29	83
606.18	82.6667
607.04	84
607.88	85.6667
608.69	80.6667
609.5	80.3333
610.29	81
611.05	80.3333
611.81	81.6667
612.62	79.6667
613.44	79.3333
614.26	79.6667
615.12	78.3333
616.03	76.3333
616.86	76.3333
617.63	77.3333
618.37	78
619.11	80
619.85	81
620.62	82.6667
621.48	81.6667
622.33	81.3333
623.16	82.3333
623.98	81.6667
624.84	80.3333
625.71	78.3333
626.5	79
627.25	79.6667
628.03	79.3333
628.85	79.3333
629.72	77.6667
630.53	78.6667
631.32	79
632.12	79.6667
632.97	80.3333
633.8	79.3333
634.6	79.6667
635.39	81
636.19	82.3333
637	83.6667
637.85	83
638.72	83
639.6	81.6667
640.43	83.3333
641.28	82.6667
642.1	81.6667
642.95	82.6667
643.79	83
644.64	83.3333
645.49	82.3333
646.32	83
647.11	82
647.92	81.3333
648.81	79.3333
649.65	79.6667
650.47	80.6667
651.3	79.6667
652.09	80.3333
652.89	81.3333
653.74	79.6667
654.61	79.3333
655.44	80
656.29	79.3333
657.16	77.3333
658.06	76
658.86	78
659.65	79.3333
660.47	78.3333
661.28	79
662.07	82
662.89	82.3333
663.73	82.3333
664.53	84.6667
665.38	83.3333
666.27	81
667.11	81.6667
667.96	80.3333
668.85	77.6667
669.7	77
670.49	78.6667
671.29	78.6667
672.08	80
672.92	80
673.76	81.3333
674.62	81.6667
675.51	81
676.4	80.3333
677.22	81
678.03	82
678.86	81.6667
679.72	80.3333
680.53	82.3333
681.4	81.6667
682.28	79.6667
683.08	80
683.87	80.3333
684.66	82
685.49	83
686.29	83.3333
687.08	84.6667
687.94	84
688.87	81
689.71	80
690.51	82
691.34	81
692.26	80.6667
693.11	79.6667
693.9	81.6667
694.69	82.3333
695.47	83
696.31	83.3333
697.23	82.3333
698.19	82
699.14	81
700.02	80.6667
700.86	80.3333
701.8	78.3333
702.7	77
703.55	77
704.36	79.6667
705.22	80.6667
706.18	79.6667
707.06	81
708	79.6667
709	76.3333
709.93	76.6667
710.89	75.6667
711.79	76.3333
712.65	77.6667
713.46	80.6667
714.29	83.6667
715.17	84
716.12	83
717.02	83
717.9	84
718.81	82
719.76	79
720.62	79.6667
721.42	79.6667
722.21	81
723.01	83.6667
723.88	83.6667
724.76	83.6667
725.63	82.6667
726.44	83.3333
727.25	83.3333
728.09	83
728.93	82.3333
729.73	81.6667
730.52	82
731.32	82
732.11	83
732.87	82.6667
733.58	84
734.27	83.6667
735.02	82.3333
735.73	81.6667
736.48	81.3333
737.27	79.6667
738.03	80
738.87	80
739.69	79.6667
740.56	79
741.42	81.6667
742.33	81.6667
743.27	80.6667
744.16	80.6667
745.18	79
746.16	77.3333
747.04	79
747.87	79.6667
748.75	79
749.66	78.6667
750.51	79.6667
751.39	78.6667
752.37	76.6667
753.32	77.3333
754.26	77.3333
755.18	77
756.04	78
756.97	76.6667
757.92	75.6667
758.78	77.3333
759.61	78.3333
760.48	78
761.52	76
762.54	73.3333
763.45	74
764.26	76
765.07	76.3333
765.87	77
766.67	78
767.41	79.6667
768.14	80.3333
768.93	79
769.69	78.3333
770.44	78.6667
771.17	79.6667
771.89	79.6667
772.62	79.3333
773.34	79
774.03	80.6667
774.72	82.3333
775.39	84
776.14	84.6667
776.91	82.3333
777.64	83
778.41	84
779.17	83.6667
779.93	82.6667
780.62	83
781.29	84
781.95	85.6667
782.61	86
783.25	85.3333
783.87	87
784.5	89
785.14	90.6667
785.8	89
786.45	87
787.09	87
787.72	89.6667
788.35	93.6667
789.01	95.6667
789.7	96.6667
790.39	94.6667
791.06	93.3333
791.72	93
792.36	95
793.01	98.3333
793.66	99
794.33	98.3333
794.98	97.6667
795.66	99
796.35	97.3333
797.03	95.6667
797.69	96.6667
798.35	98
799.03	99.6667
799.71	99.3333
800.39	95.6667
801.04	95.6667
801.7	98
802.38	100
803.1	100
803.81	98.6667
804.48	97.3333
805.14	97
805.8	97
806.44	97
807.08	99.3333
807.74	101
808.43	101.333
809.11	100
809.8	99.3333
810.47	98.3333
811.12	97.6667
811.76	98
812.39	99.3333
813.01	101.667
813.67	104
814.43	102.667
815.21	102
816.02	100
816.89	97.6667
817.73	96.3333
818.52	95.3333
819.24	93.6667
819.9	91
820.53	89.6667
821.13	90.3333
821.71	92.6667
822.27	94.6667
822.83	98
823.39	100.667
823.97	103
824.59	104.333
825.28	103.333
826.01	101.333
826.74	100
827.5	99
828.24	100.333
828.98	100.333
829.75	97.6667
830.53	97
831.25	97.6667
831.95	95.6667
832.6	92.6667
833.21	90.6667
833.81	91
834.38	92.6667
834.95	94
835.5	95.6667
836.04	97
836.59	99.3333
837.17	103
837.8	106
838.56	104.333
839.36	102.333
840.24	102
841.12	99.6667
842.01	98.6667
842.89	96.6667
843.74	96.3333
844.54	94.6667
845.25	94.6667
845.89	91.6667
846.51	92
847.1	92.6667
847.67	93.6667
848.23	97
848.78	99.3333
849.35	102.333
849.98	106
850.67	107.333
851.39	105.333
852.11	103.667
852.82	103.333
853.53	104
854.29	104
855.05	102
855.82	100
856.55	99
857.23	99.6667
857.89	99.3333
858.54	100.333
859.2	100.667
859.89	100.667
860.59	98.3333
861.27	94.3333
861.92	91.3333
862.54	90
863.13	90.3333
863.71	91.6667
864.28	95
864.83	97.3333
865.4	100
865.98	102.333
866.63	104.333
867.3	104.667
868.04	101.667
868.76	100.333
869.49	100.333
870.2	100
870.93	100.667
871.67	98.6667
872.39	98
873.1	97.3333
873.8	95
874.47	90.3333
875.12	94
875.79	94
876.44	93.3333
877.07	93
877.69	90.3333
878.29	87.6667
878.87	85.6667
879.43	86.6667
879.97	88.6667
880.5	91.6667
881.03	95
881.54	97.6667
882.07	100
882.65	103.333
883.34	103.667
884.06	102
884.82	99.6667
885.56	99
886.33	98.3333
887.12	97.6667
887.98	97
888.82	96.3333
889.68	96
890.52	94.6667
891.31	94.3333
892.05	94
892.74	91.6667
893.38	90.3333
893.98	89.6667
894.56	89.3333
895.12	90.6667
895.68	93.6667
896.23	97
896.81	101.333
897.45	102
898.18	100.333
898.96	98.3333
899.78	96.3333
900.61	95.6667
901.43	95
902.19	93.3333
902.89	91.6667
903.52	89.6667
904.12	89
904.7	90.3333
905.27	92.3333
905.83	95
906.39	97.6667
906.97	100
907.55	100.667
908.17	101.333
908.84	100.333
909.56	97.3333
910.25	96.6667
910.94	96.6667
911.6	96.6667
912.25	96.6667
912.91	95.6667
913.57	95
914.25	94
914.92	92.6667
915.55	91.3333
916.16	89
916.77	87.3333
917.35	85
917.91	83.3333
918.44	83
918.97	83.6667
919.48	85
920.01	87.3333
920.55	90.6667
921.13	93.6667
921.85	93.3333
922.92	86.3333
923.8	86.6667
924.65	88
925.6	84.3333
926.6	82.6667
927.58	83
928.47	82
929.26	82.3333
930.02	82.3333
930.76	82.6667
931.49	84
932.28	83.6667
933.13	82.3333
933.94	81.6667
984.87	98.3333
985.66	99.6667
986.41	101.667
987.18	103.333
988	105.333
988.76	108
989.64	108
990.5	108.667
991.36	107
991.89	97
992.23	103.333
993.05	103.667
993.83	102
994.62	103
995.38	104
996.2	99.6667
997.04	99.3333
997.95	97.6667
998.81	98.6667
999.63	101.667
1000.5	101.333
1001.3	101.333
1002.2	101
1003	101
1003.9	100
1004.7	99.3333
1005.6	97.3333
1006.4	97
1007.3	96.3333
1008.2	95.6667
1009	95.3333
1009.9	95
1010.8	93.6667
1011.7	91.6667
1012.5	92.6667
1013.2	93.3333
1014	96.6667
1014.8	99.3333
1015.7	98.6667
1016.6	101.667
1017.4	102.333
1018.3	102.667
1019.1	102.333
1020	101.667
1020.8	103
1021.6	102.333
1022.4	102.333
1023.3	101.667
1024.1	101.333
1024.9	101
1025.7	100.333
1026.5	100.333
1027.3	98.6667
1028.1	98.6667
1028.9	98.6667
1029.8	97.3333
1030.7	96.3333
1031.6	96.3333
1032.4	96.3333
1033.2	97
1033.9	97
1034.7	97.6667
1035.4	99.6667
1036.1	100.667
1036.7	101.333
1037.5	97
1038.2	95
1039	96
1039.8	94.6667
1040.6	95.3333
1041.4	94
1042.2	94.3333
1043	93.6667
1043.8	93
1044.7	93.6667
1045.5	92.3333
1046.4	92
1047.3	91.6667
1048.2	91
1049	90.3333
1049.9	92.6667
1050.8	92.3333
1051.6	92.6667
1052.5	94
1053.4	93.6667
1054.2	93
1055.1	92.6667
1056	91.6667
1056.8	92
1057.6	92.6667
1058.4	92.6667
1059.2	94.3333
1059.9	94.3333
1060.7	94.3333
1061.5	95
1062.3	94.6667
1063.1	94.6667
1063.9	94.6667
1064.7	93.6667
1065.6	94
1066.5	92.3333
1067.4	92.6667
1068.2	91.6667
1069.1	93
1069.8	97
1070.7	99.3333
1071.5	100.333
1072.4	99.6667
1073.3	99
1074.2	99
1075.1	97.6667
1075.9	96
1076.7	96.6667
1077.5	95
1078.3	95
1079	95.6667
1079.8	95
1080.6	95
1081.3	95
1082.1	96
1083	92.6667
1083.8	92
1084.6	95.3333
1085.3	97.6667
1086	100.333
1086.8	99.6667
1087.5	100
1088.2	101.667
1089	102.333
1089.7	102
1090.5	103.667
1091.1	103
1091.9	101.667
1092.7	97.3333
1093.4	96.6667
1094.2	96.6667
1094.9	96
1095.7	96.6667
1096.4	96.3333
1097.2	96.3333
1098	94
1098.8	95.3333
1099.5	97.3333
1100.3	97.6667
1101.2	93.6667
1102.1	93
1103	94.6667
1103.8	93
1104.6	93.3333
1105.4	94.3333
1106.1	93
1107	92
1107.8	90.6667
1108.6	88
1109.5	86.3333
1110.3	89.3333
1111.1	91
1111.9	88.3333
1112.7	87.6667
1113.5	87.3333
1114.3	90
1115.1	88.3333
1115.9	89.3333
1116.7	90.3333
1117.5	91
1118.2	92.3333
1119	94.3333
1119.7	93
1120.5	93
1121.4	91
1122.3	88
1123.2	89.3333
1124	89.3333
1124.7	90
1125.5	92
1126.2	90.3333
1126.9	89.3333
1127.6	89.3333
1128.3	91
1129	92.6667
1129.7	95.6667
1130.4	97
1131.2	94.6667
1131.8	94.6667
1132.5	98.6667
1133.2	98.3333
1133.8	103
1134.5	103.333
1135.2	101.667
1135.8	99.6667
1136.5	98.6667
1137.1	100
1137.8	103.667
1138.4	104.667
1139	106
1139.7	104
1140.3	101.333
1140.9	102
1141.5	102.667
1142.1	105.333
1142.7	105.667
1143.3	105.333
1143.9	104.667
1144.4	104.667
1145	108.667
1145.5	110.333
1146.1	115
1146.7	118.333
1147.4	117.333
1148.2	115.333
1149	114.667
1149.8	112.667
1150.7	112
1151.4	110.333
1152.1	108.333
1152.8	105.667
1153.4	104
1153.9	104
1154.5	106
1155	108
1155.6	111.333
1156.1	113.667
1156.6	117.333
1157.2	122.333
1158	121
1158.7	120
1159.4	118.333
1160.1	116
1160.8	115
1161.4	112.667
1162	111.333
1162.5	110
1163.1	109
1163.6	110
1164.2	113.333
1164.7	114
1165.3	117.667
1165.9	118.333
1166.6	118.333
1167.2	116.667
1167.9	118
1168.6	114
1169.2	111.333
1169.8	107.667
1170.3	105.667
1170.9	105.333
1171.5	105
1172	106.667
1172.5	109
1173.1	112
1173.6	113.667
1174.1	115.667
1174.6	116.667
1175.1	118.333
1175.7	118
1176.3	120.667
1177	122
1177.7	119.333
1178.4	117.667
1179.1	116
1179.9	114
1180.6	113.333
1181.3	111.333
1181.9	105
1182.4	101.667
1183	101.333
1183.5	104.667
1184	106.667
1184.5	108
1185	108.667
1185.5	110
1186	112.667
1186.5	116.333
1187.1	121.667
1187.7	123.667
1188.5	116.667
1189.2	114.667
1190	114.333
1190.8	113.333
1191.6	114
1192.3	110.667
1192.9	106
1193.5	102.667
1194	102.667
1194.6	102.667
1195.1	104.333
1195.6	105
1196.1	107
1196.6	109.333
1197.1	112.333
1197.6	117
1198.2	121
1198.8	125.333
1199.6	119.333
1200.4	118.333
1201.2	117.667
1202	114.333
1202.7	112
1203.3	109.667
1204	107
1204.5	106.667
1205.1	104.667
1205.6	104.667
1206.2	104.333
1206.7	105.333
1207.2	109.333
1207.7	113.667
1208.2	117.667
1208.8	121.333
1209.4	120
1210.1	116.667
1210.9	114.333
1211.6	113
1212.3	113
1212.9	111
1213.5	106.667
1214.1	102
1214.6	101.333
1215.2	100.333
1215.7	102
1216.2	103.667
1216.7	107
1217.2	108.667
1217.7	110.667
1218.1	113
1218.6	115
1219.2	117.667
1219.7	121.667
1220.3	122.333
1221.1	115.667
1221.9	114.667
1222.6	114
1223.4	111.667
1224	108.667
1224.6	103.667
1225.2	100.667
1225.7	99.6667
1226.3	98.6667
1226.8	99.6667
1227.3	102.333
1227.7	107
1228.2	111.667
1228.7	116
1229.2	116.667
1229.7	121.667
1230.4	122.667
1231	119
1231.7	116.333
1232.4	114
1233	112
1233.6	107.667
1234.2	104
1234.7	102
1235.3	102.333
1235.8	104
1236.3	107
1236.8	108
1237.3	107.667
1237.8	109.333
1238.3	112
1238.8	114.667
1239.4	114.333
1240	112.333
1240.6	109
1241.2	106.667
1241.8	105
1242.4	101.333
1242.9	98.3333
1243.5	99.3333
1244	101
1244.5	102
1245	104.667
1245.5	107.333
1246	110.333
1246.4	114
1246.9	119.667
1247.5	124.333
1248.2	124.333
1248.9	118.333
1249.6	116.333
1250.3	117.333
1250.9	114
1251.5	115.667
1252.1	116
1252.7	116.667
1253.3	116
1254	112
1254.6	105.333
1255.2	102.667
1255.8	103
1256.3	101.333
1256.9	98.3333
1257.4	96.6667
1257.9	92.6667
1258.4	90.3333
1258.9	91.3333
1259.4	93.6667
1259.9	93.6667
1260.4	96
1260.8	100
1261.3	104.667
1261.7	107.667
1262.2	112
1262.6	116.333
1263.1	120
1263.7	123.333
1264.6	112.333
1265.4	116.667
1266.2	120.333
1266.9	117.667
1267.8	116.333
1268.6	113.667
1269.5	112
1270.3	109
1271.1	109
1271.8	109.333
1272.5	107
1273.1	107.667
1273.7	104.667
1274.3	102.333
1274.9	99.3333
1275.5	97.6667
1276	96
1276.6	96.3333
1277.2	97.3333
1277.7	98.6667
1278.4	99.6667
1279.1	99.3333
1279.9	98
1280.8	96
1281.7	93
1282.6	93
1283.5	92
1284.4	92.6667
1285.3	92.3333
1286.1	94.3333
1286.9	95.6667
1287.9	93.3333
1288.8	94.3333
1289.6	98.3333
1290.6	95.6667
1291.5	94.3333
1292.4	94.3333
1293.2	96.3333
1294	95.3333
1294.7	96
1295.5	96.3333
1296.3	96
1297.1	95.6667
1297.8	97.3333
1298.7	95.3333
1299.6	93.3333
1300.5	93.6667
1301.4	92.3333
1302.2	92.6667
1303	92.6667
1303.9	91.6667
1304.7	90
1305.5	92.6667
1306.4	92
1307.2	91.6667
1308.2	90
1309.1	88
1310	88.3333
1310.9	88.3333
1311.8	88.6667
1312.7	91.6667
1313.6	92.6667
1314.4	93.3333
1315.3	93.6667
1316.1	93
1316.9	96.6667
1317.8	95.6667
1318.6	94.6667
1319.4	94.6667
1320.1	96
1320.9	97.6667
1321.7	97.6667
1322.4	99
1323.2	98.3333
1324.1	96.3333
1325	94.3333
1325.9	93.3333
1326.8	94
1327.7	93
1328.6	92.6667
1329.4	91.6667
1330.3	90.6667
1331.1	90
1331.9	89
1332.8	88
1333.7	87.3333
1334.4	89.6667
1335.2	90.6667
1335.9	92.3333
1336.7	95.3333
1337.4	97.3333
1338.2	97
1339.1	95.3333
1339.9	95.3333
1340.8	95.3333
1341.6	93.6667
1342.5	92.6667
1343.3	93
1344.2	92
1345	92.3333
1345.8	93
1346.7	91.6667
1347.6	90
1348.4	91
1349.2	94
1350	94.6667
1350.7	97.6667
1351.6	98
1352.4	96.6667
1353.4	95
1354.2	93.3333
1355	97.6667
1355.8	96.6667
1356.6	95.6667
1357.5	96.6667
1358.3	99.3333
1359.2	98.6667
1360.2	94.6667
1361.2	92.3333
1362.2	92.6667
1363.1	90.6667
1364.1	88
1365	90
1365.7	92.6667
1366.5	95
1367.2	98.3333
1368	100.333
1369	99
1369.9	98
1370.8	98.3333
1371.7	100
1372.5	99.3333
1373.4	96
1374.3	95
1375.2	96.3333
1376	97
1376.8	95.6667
1377.7	97
1378.5	98.3333
1379.3	99.6667
1380.2	96.6667
1381	96
1381.9	97.6667
1382.7	97.3333
1383.6	94
1384.5	92.6667
1385.3	94.3333
1386.2	94
1387.1	91.3333
1387.9	93.3333
1388.8	93.3333
1389.7	92.3333
1390.5	94.3333
1391.4	92
1392.4	89
1393.3	89
1394.2	91
1395.1	89.6667
1396	91.3333
1396.8	93
1397.6	96
1398.5	94.6667
1399.6	91
1400.5	94
1401.4	94.6667
1402.3	90.6667
1403.2	92.3333
1404	92
1404.9	91.3333
1405.8	90
1406.6	92
1407.5	90.6667
1408.5	88
1409.4	89.6667
1410.2	93
1411	94
1412	94
1412.9	96.3333
1413.8	84.3333

## Sheet: SV
Time	SV
91.88	31
92.69	40
93.52	45
94.34	49
95.15	50
95.92	54
96.68	58
97.46	62
98.26	64
99.14	75
99.58	11
99.99	64
100.94	56
101.88	56
102.82	54
103.72	55
104.56	53
105.35	52
106.16	50
106.93	52
107.75	52
108.63	52
109.54	50
110.38	48
111.22	48
112.04	47
112.85	48
113.62	46
114.37	47
115.13	48
115.91	49
116.7	49
117.52	50
118.36	51
119.2	52
120.01	51
120.82	51
121.61	52
122.37	51
123.14	50
123.92	50
124.7	51
125.49	51
126.26	48
127	48
127.74	48
128.46	48
129.16	48
129.87	48
130.57	49
131.37	51
132.13	49
133.03	53
133.91	52
134.71	51
135.49	51
136.25	51
137	51
137.79	51
138.52	51
139.31	53
140.08	51
140.82	51
141.54	89
142.25	87
143	94
143.73	91
144.45	94
145.19	108
145.94	89
146.67	92
147.37	91
148.07	98
148.81	97
149.55	148
151.02	112
151.74	106
152.48	103
153.17	105
153.85	105
154.54	107
155.26	109
156	113
156.77	110
157.49	101
158.24	109
159.03	114
159.8	109
160.59	106
161.31	104
162.02	102
162.73	111
163.42	133
164.16	69
164.88	76
165.67	105
166.34	106
167.02	104
167.68	103
168.34	107
168.98	104
169.63	104
170.29	105
170.99	103
171.69	103
172.39	106
173.11	108
173.85	107
174.56	101
175.26	104
175.97	101
176.69	99
177.39	100
178.08	108
178.77	113
179.45	121
180.21	123
180.91	123
181.63	100
182.31	101
183.02	108
183.68	105
184.38	131
185.08	107
185.76	107
186.43	117
187.11	113
187.79	111
188.46	116
189.15	117
189.84	110
190.5	108
191.15	110
191.83	115
192.58	119
193.31	116
194.01	112
194.87	123
195.69	117
196.47	112
197.23	109
197.95	108
198.69	108
199.41	102
200.12	101
200.82	103
201.56	107
202.34	107
203.1	105
203.93	104
204.75	103
205.54	101
206.4	103
207.27	101
208.11	101
208.91	98
209.67	99
210.42	100
211.11	96
211.78	92
212.41	91
213.06	94
213.77	106
214.66	114
215.57	109
216.43	104
217.21	109
218.08	112
218.92	113
219.71	108
220.47	103
221.17	102
221.86	105
222.59	108
223.45	113
224.28	104
225.08	105
225.89	107
226.68	108
227.49	110
228.33	112
229.14	111
229.93	112
230.67	105
231.39	105
232.09	106
232.81	109
233.56	109
234.35	111
235.17	112
236	112
236.78	109
237.56	113
238.38	112
239.13	108
239.89	116
240.68	116
241.41	107
242.12	110
242.84	114
243.69	121
244.47	111
245.23	111
245.97	115
246.69	114
247.39	110
248.09	112
248.79	116
249.53	119
250.33	119
251.01	108
251.69	111
252.36	112
253.04	113
253.75	111
254.45	111
255.21	117
256	118
256.83	116
257.59	109
258.31	109
259.02	110
259.74	111
260.47	108
261.16	109
261.86	112
262.6	113
263.32	106
264.07	110
264.81	108
265.55	110
266.3	110
267.05	112
267.79	113
268.52	110
269.2	109
269.88	111
270.55	113
271.23	114
271.91	111
272.59	112
273.25	110
273.91	115
274.58	114
275.28	120
276.02	118
276.76	120
277.48	114
278.16	113
278.83	112
279.5	113
280.16	115
280.92	119
281.61	114
282.32	114
283.02	116
283.7	111
284.38	112
285.08	116
285.79	117
286.5	113
287.18	110
287.86	111
288.51	111
289.19	113
289.87	115
290.57	116
291.26	116
291.95	115
292.62	114
293.28	113
293.93	110
294.57	106
295.19	107
295.8	108
296.41	109
297.05	111
297.72	113
298.41	113
299.12	113
299.83	110
300.53	110
301.23	109
301.94	110
302.65	108
303.35	108
304.02	103
304.69	104
305.36	104
306.03	107
306.72	107
307.42	107
308.11	108
308.82	111
309.56	116
310.29	114
311.01	117
311.72	115
312.48	118
313.16	112
313.84	112
314.51	113
315.16	109
315.8	109
316.45	111
317.13	112
317.8	111
318.48	110
319.16	112
319.89	115
320.63	113
321.37	113
322.11	109
322.86	112
323.59	109
324.33	113
325.03	108
325.76	110
326.48	110
327.21	109
327.98	111
328.72	105
329.44	106
330.17	104
330.87	104
331.57	99
332.24	99
332.92	99
333.62	99
334.36	102
335.03	96
335.7	100
336.37	102
337.06	103
337.82	107
338.54	106
339.35	110
340.17	107
340.95	107
341.73	106
342.48	104
343.24	106
343.96	104
344.7	105
345.43	106
346.19	104
346.88	101
347.59	103
348.29	102
348.99	100
349.66	97
350.31	97
350.95	94
351.59	94
352.25	97
352.93	98
353.69	101
354.49	97
355.32	98
356.16	97
357	96
357.82	94
358.58	94
359.31	94
360.04	93
360.75	91
361.49	91
362.23	88
363.04	87
363.82	87
364.65	89
365.4	88
366.12	89
366.82	88
367.54	87
368.33	89
369.16	92
370.21	104
371.16	96
372.07	96
373.04	100
373.99	99
374.88	95
375.79	96
376.7	95
377.51	90
378.27	91
379.03	90
379.87	92
380.77	93
381.65	89
382.48	84
383.28	84
384.09	84
384.91	84
385.71	79
386.54	82
387.38	79
388.19	77
388.95	75
389.7	76
390.45	77
391.22	77
391.98	77
392.76	82
393.57	81
394.38	78
395.17	80
395.94	79
396.71	79
397.44	78
398.16	77
398.94	74
399.72	73
400.49	74
401.26	75
402.07	78
402.89	78
403.73	82
404.56	78
405.4	81
406.18	77
406.94	75
407.73	75
408.49	76
409.24	76
409.97	77
410.65	78
411.32	75
412	71
412.79	72
413.58	69
414.34	68
415.13	71
415.92	73
416.7	72
417.42	74
418.1	77
418.78	76
419.45	78
420.14	78
420.82	76
421.52	76
422.23	71
422.92	71
423.61	70
424.3	66
425.09	73
425.86	69
426.64	70
427.43	68
428.16	61
428.86	67
429.54	70
430.19	75
430.82	79
431.43	82
432.03	78
432.64	76
433.25	81
433.86	82
434.48	82
435.11	82
435.82	78
436.49	78
437.2	81
437.83	80
438.46	80
439.1	78
439.81	73
440.52	70
441.24	69
441.91	70
442.7	74
443.45	66
444.19	67
444.9	67
445.69	72
446.41	66
447.12	71
447.82	72
448.5	74
449.17	71
449.83	71
450.56	65
451.29	62
452.04	59
452.79	62
453.52	60
454.22	65
454.88	65
455.53	68
456.2	68
456.87	67
457.55	70
458.22	72
458.88	74
459.53	77
460.17	76
460.8	73
461.44	70
462.12	66
462.83	63
463.56	62
464.28	63
464.97	64
465.72	64
466.4	65
467.16	67
467.83	66
468.5	69
469.19	62
469.94	62
470.63	59
471.37	64
472.05	61
472.73	65
473.4	62
474.06	63
474.73	60
475.46	58
476.19	56
476.94	60
477.65	57
478.36	60
479.11	66
479.86	64
480.55	66
481.26	70
481.93	70
482.6	72
483.26	72
483.92	71
484.58	70
485.24	69
485.91	68
486.67	65
487.37	60
488.06	67
488.73	68
489.38	68
490.03	66
490.68	65
491.37	61
492.1	59
492.79	59
493.46	64
494.09	70
494.71	71
495.31	72
495.91	71
496.5	70
497.15	66
497.88	60
498.62	60
499.36	59
500.08	59
500.77	63
501.43	67
502.08	69
502.72	69
503.34	69
503.96	68
504.58	69
505.19	71
505.79	72
506.38	75
506.99	72
507.59	69
508.21	68
508.85	63
509.53	59
510.23	57
510.9	58
511.56	61
512.2	65
512.82	73
513.44	75
514.04	75
514.62	78
515.2	74
515.77	73
516.35	71
516.92	71
517.48	72
518.05	71
518.62	67
519.19	68
519.78	65
520.38	64
520.99	62
521.59	64
522.21	67
522.84	69
523.51	73
524.17	74
524.85	77
525.5	80
526.14	81
526.75	83
527.35	80
527.95	78
528.53	79
529.11	79
529.67	78
530.22	77
530.77	75
531.33	73
531.91	74
532.51	70
533.14	67
533.8	69
534.5	66
535.16	62
535.84	68
536.51	67
537.14	69
537.76	70
538.38	72
538.98	74
539.58	74
540.17	72
540.75	72
541.33	71
541.92	74
542.51	73
543.11	70
543.71	70
544.33	70
544.96	70
545.61	70
546.27	67
546.93	68
547.57	72
548.21	74
548.81	76
549.39	77
549.96	75
550.52	72
551.08	69
551.66	65
552.25	62
552.87	63
553.51	62
554.16	66
554.8	66
555.42	68
556.05	67
556.68	66
557.3	68
557.93	68
558.55	67
559.15	70
559.74	69
560.32	68
560.92	66
561.56	65
562.25	67
562.92	64
563.58	66
564.24	68
564.93	69
565.63	70
566.32	74
566.98	79
567.62	81
568.25	86
568.88	92
569.56	101
570.35	111
571.11	110
571.86	105
572.58	106
573.28	108
573.98	109
574.67	109
575.4	112
576.14	108
576.86	106
577.58	109
578.28	107
579	110
579.7	104
580.39	104
581.07	103
581.73	103
582.38	105
583.05	105
583.75	109
584.45	105
585.13	105
585.79	103
586.43	98
587.04	100
587.68	101
588.33	101
588.97	103
589.64	107
590.39	111
591.08	101
591.78	107
592.49	107
593.21	106
593.94	100
594.64	97
595.31	100
595.99	99
596.71	106
597.57	111
598.37	103
599.14	100
599.88	97
600.57	97
601.27	100
602.03	104
602.79	105
603.58	108
604.35	104
605.29	113
606.18	111
607.04	111
607.88	105
608.69	116
609.5	114
610.29	109
611.05	109
611.81	115
612.62	119
613.44	111
614.26	112
615.12	116
616.03	113
616.86	106
617.63	108
618.37	110
619.11	103
619.85	107
620.62	111
621.48	117
622.33	111
623.16	105
623.98	110
624.84	113
625.71	108
626.5	101
627.25	104
628.03	113
628.85	116
629.72	111
630.53	104
631.32	110
632.12	112
632.97	111
633.8	107
634.6	103
635.39	105
636.19	109
637	110
637.85	116
638.72	115
639.6	110
640.43	111
641.28	114
642.1	111
642.95	109
643.79	116
644.64	116
645.49	112
646.32	106
647.11	114
647.92	113
648.81	112
649.65	111
650.47	114
651.3	112
652.09	107
652.89	113
653.74	118
654.61	109
655.44	110
656.29	114
657.16	115
658.06	109
658.86	102
659.65	110
660.47	113
661.28	107
662.07	107
662.89	114
663.73	110
664.53	110
665.38	117
666.27	111
667.11	111
667.96	117
668.85	114
669.7	109
670.49	110
671.29	115
672.08	115
672.92	114
673.76	108
674.62	116
675.51	117
676.4	109
677.22	106
678.03	113
678.86	117
679.72	111
680.53	112
681.4	118
682.28	114
683.08	106
683.87	113
684.66	116
685.49	118
686.29	112
687.08	116
687.94	121
688.87	121
689.71	110
690.51	112
691.34	120
692.26	122
693.11	113
693.9	109
694.69	112
695.47	112
696.31	115
697.23	122
698.19	122
699.14	115
700.02	109
700.86	114
701.8	118
702.7	113
703.55	108
704.36	112
705.22	118
706.18	112
707.06	112
708	115
709	114
709.93	106
710.89	113
711.79	111
712.65	104
713.46	108
714.29	114
715.17	116
716.12	115
717.02	113
717.9	113
718.81	117
719.76	113
720.62	107
721.42	109
722.21	115
723.01	117
723.88	120
724.76	118
725.63	116
726.44	113
727.25	117
728.09	121
728.93	117
729.73	112
730.52	114
731.32	118
732.11	117
732.87	115
733.58	111
734.27	113
735.02	114
735.73	114
736.48	119
737.27	120
738.03	115
738.87	121
739.69	120
740.56	120
741.42	120
742.33	122
743.27	118
744.16	114
745.18	123
746.16	118
747.04	112
747.87	114
748.75	120
749.66	113
750.51	110
751.39	120
752.37	125
753.32	120
754.26	115
755.18	113
756.04	115
756.97	122
757.92	118
758.78	109
759.61	110
760.48	118
761.52	124
762.54	124
763.45	111
764.26	109
765.07	118
765.87	115
766.67	114
767.41	112
768.14	118
768.93	121
769.69	120
770.44	117
771.17	116
771.89	120
772.62	123
773.34	120
774.03	113
774.72	112
775.39	116
776.14	120
776.91	113
777.64	111
778.41	112
779.17	108
779.93	100
780.62	98
781.29	101
781.95	93
782.61	88
783.25	85
783.87	85
784.5	82
785.14	77
785.8	75
786.45	73
787.09	77
787.72	74
788.35	75
789.01	71
789.7	62
790.39	59
791.06	61
791.72	65
792.36	73
793.01	75
793.66	74
794.33	70
794.98	75
795.66	71
796.35	67
797.03	67
797.69	68
798.35	72
799.03	63
799.71	62
800.39	64
801.04	68
801.7	70
802.38	66
803.1	63
803.81	60
804.48	60
805.14	62
805.8	62
806.44	63
807.08	64
807.74	60
808.43	57
809.11	57
809.8	58
810.47	60
811.12	61
811.76	60
812.39	62
813.01	63
813.67	64
814.43	71
815.21	68
816.02	73
816.89	78
817.73	76
818.52	68
819.24	63
819.9	67
820.53	69
821.13	68
821.71	65
822.27	65
822.83	62
823.39	61
823.97	58
824.59	58
825.28	56
826.01	58
826.74	61
827.5	67
828.24	64
828.98	69
829.75	72
830.53	74
831.25	64
831.95	63
832.6	66
833.21	69
833.81	69
834.38	68
834.95	66
835.5	65
836.04	63
836.59	65
837.17	65
837.8	63
838.56	73
839.36	72
840.24	77
841.12	75
842.01	76
842.89	80
843.74	75
844.54	67
845.25	61
845.89	66
846.51	66
847.1	66
847.67	65
848.23	63
848.78	61
849.35	61
849.98	57
850.67	53
851.39	54
852.11	54
852.82	58
853.53	62
854.29	67
855.05	68
855.82	66
856.55	62
857.23	65
857.89	69
858.54	71
859.2	73
859.89	71
860.59	68
861.27	67
861.92	69
862.54	71
863.13	72
863.71	70
864.28	67
864.83	66
865.4	63
865.98	61
866.63	57
867.3	54
868.04	61
868.76	58
869.49	62
870.2	64
870.93	66
871.67	71
872.39	71
873.1	72
873.8	73
874.47	77
875.12	67
875.79	75
876.44	76
877.07	74
877.69	71
878.29	67
878.87	65
879.43	64
879.97	63
880.5	61
881.03	58
881.54	57
882.07	56
882.65	56
883.34	53
884.06	53
884.82	58
885.56	56
886.33	66
887.12	72
887.98	80
888.82	82
889.68	88
890.52	81
891.31	73
892.05	66
892.74	65
893.38	68
893.98	69
894.56	68
895.12	70
895.68	71
896.23	71
896.81	70
897.45	71
898.18	71
898.96	72
899.78	77
900.61	77
901.43	70
902.19	64
902.89	59
903.52	63
904.12	65
904.7	65
905.27	65
905.83	64
906.39	64
906.97	61
907.55	60
908.17	59
908.84	57
909.56	61
910.25	59
910.94	63
911.6	66
912.25	69
912.91	70
913.57	71
914.25	72
914.92	70
915.55	73
916.16	76
916.77	71
917.35	65
917.91	61
918.44	59
918.97	61
919.48	67
920.01	70
920.55	73
921.13	83
921.85	93
922.92	111
923.8	101
924.65	105
925.6	117
926.6	118
927.58	118
928.47	117
929.26	109
930.02	108
930.76	113
931.49	118
932.28	124
933.13	128
933.94	125
984.87	61
985.66	58
986.41	66
987.18	66
988	65
988.76	68
989.64	77
990.5	78
991.36	84
991.89	11
992.23	84
993.05	72
993.83	61
994.62	58
995.38	59
996.2	60
997.04	58
997.95	61
998.81	60
999.63	61
1000.5	62
1001.3	61
1002.2	59
1003	58
1003.9	61
1004.7	61
1005.6	60
1006.4	59
1007.3	63
1008.2	64
1009	60
1009.9	61
1010.8	64
1011.7	64
1012.5	58
1013.2	57
1014	58
1014.8	60
1015.7	65
1016.6	56
1017.4	53
1018.3	56
1019.1	57
1020	56
1020.8	52
1021.6	57
1022.4	57
1023.3	58
1024.1	58
1024.9	55
1025.7	55
1026.5	55
1027.3	57
1028.1	57
1028.9	59
1029.8	63
1030.7	63
1031.6	63
1032.4	62
1033.2	61
1033.9	61
1034.7	57
1035.4	54
1036.1	53
1036.7	54
1037.5	98
1038.2	99
1039	102
1039.8	108
1040.6	109
1041.4	111
1042.2	110
1043	112
1043.8	114
1044.7	118
1045.5	119
1046.4	119
1047.3	116
1048.2	120
1049	118
1049.9	114
1050.8	115
1051.6	114
1052.5	115
1053.4	115
1054.2	117
1055.1	114
1056	114
1056.8	111
1057.6	109
1058.4	103
1059.2	102
1059.9	105
1060.7	106
1061.5	108
1062.3	107
1063.1	107
1063.9	110
1064.7	111
1065.6	111
1066.5	114
1067.4	112
1068.2	113
1069.1	110
1069.8	105
1070.7	107
1071.5	107
1072.4	108
1073.3	108
1074.2	105
1075.1	107
1075.9	107
1076.7	110
1077.5	104
1078.3	103
1079	105
1079.8	107
1080.6	108
1081.3	111
1082.1	114
1083	122
1083.8	113
1084.6	107
1085.3	107
1086	107
1086.8	109
1087.5	107
1088.2	101
1089	104
1089.7	102
1090.5	102
1091.1	98
1091.9	107
1092.7	113
1093.4	106
1094.2	111
1094.9	110
1095.7	111
1096.4	112
1097.2	117
1098	116
1098.8	109
1099.5	108
1100.3	110
1101.2	115
1102.1	112
1103	110
1103.8	108
1104.6	105
1105.4	106
1106.1	107
1107	112
1107.8	112
1108.6	121
1109.5	123
1110.3	110
1111.1	108
1111.9	119
1112.7	120
1113.5	111
1114.3	110
1115.1	116
1115.9	117
1116.7	116
1117.5	109
1118.2	104
1119	103
1119.7	110
1120.5	112
1121.4	121
1122.3	125
1123.2	122
1124	117
1124.7	115
1125.5	111
1126.2	117
1126.9	117
1127.6	113
1128.3	110
1129	112
1129.7	111
1130.4	114
1131.2	118
1131.8	105
1132.5	104
1133.2	104
1133.8	99
1134.5	93
1135.2	88
1135.8	87
1136.5	86
1137.1	82
1137.8	80
1138.4	79
1139	73
1139.7	69
1140.3	66
1140.9	64
1141.5	63
1142.1	57
1142.7	54
1143.3	51
1143.9	49
1144.4	45
1145	46
1145.5	46
1146.1	46
1146.7	44
1147.4	46
1148.2	46
1149	50
1149.8	56
1150.7	49
1151.4	46
1152.1	43
1152.8	46
1153.4	48
1153.9	47
1154.5	43
1155	44
1155.6	43
1156.1	43
1156.6	42
1157.2	40
1158	40
1158.7	36
1159.4	34
1160.1	34
1160.8	34
1161.4	40
1162	41
1162.5	45
1163.1	45
1163.6	46
1164.2	46
1164.7	46
1165.3	44
1165.9	44
1166.6	43
1167.2	41
1167.9	39
1168.6	41
1169.2	41
1169.8	43
1170.3	44
1170.9	44
1171.5	43
1172	43
1172.5	40
1173.1	39
1173.6	38
1174.1	37
1174.6	36
1175.1	39
1175.7	38
1176.3	38
1177	39
1177.7	40
1178.4	43
1179.1	45
1179.9	47
1180.6	42
1181.3	41
1181.9	46
1182.4	47
1183	43
1183.5	43
1184	41
1184.5	42
1185	40
1185.5	41
1186	42
1186.5	41
1187.1	41
1187.7	40
1188.5	45
1189.2	45
1190	49
1190.8	46
1191.6	43
1192.3	40
1192.9	42
1193.5	47
1194	46
1194.6	46
1195.1	44
1195.6	43
1196.1	43
1196.6	41
1197.1	41
1197.6	41
1198.2	41
1198.8	38
1199.6	46
1200.4	46
1201.2	45
1202	42
1202.7	41
1203.3	40
1204	46
1204.5	47
1205.1	48
1205.6	48
1206.2	46
1206.7	47
1207.2	46
1207.7	44
1208.2	44
1208.8	40
1209.4	41
1210.1	40
1210.9	44
1211.6	43
1212.3	41
1212.9	41
1213.5	43
1214.1	46
1214.6	45
1215.2	46
1215.7	43
1216.2	42
1216.7	40
1217.2	39
1217.7	38
1218.1	38
1218.6	40
1219.2	41
1219.7	39
1220.3	38
1221.1	47
1221.9	44
1222.6	43
1223.4	41
1224	39
1224.6	44
1225.2	48
1225.7	48
1226.3	45
1226.8	44
1227.3	46
1227.7	45
1228.2	42
1228.7	42
1229.2	45
1229.7	47
1230.4	46
1231	44
1231.7	44
1232.4	41
1233	41
1233.6	45
1234.2	49
1234.7	50
1235.3	50
1235.8	50
1236.3	49
1236.8	46
1237.3	47
1237.8	47
1238.3	46
1238.8	45
1239.4	45
1240	45
1240.6	47
1241.2	47
1241.8	46
1242.4	48
1242.9	46
1243.5	44
1244	43
1244.5	41
1245	40
1245.5	39
1246	38
1246.4	39
1246.9	38
1247.5	37
1248.2	34
1248.9	41
1249.6	35
1250.3	34
1250.9	38
1251.5	40
1252.1	42
1252.7	43
1253.3	44
1254	50
1254.6	54
1255.2	48
1255.8	48
1256.3	52
1256.9	54
1257.4	49
1257.9	45
1258.4	40
1258.9	37
1259.4	36
1259.9	36
1260.4	35
1260.8	35
1261.3	33
1261.7	34
1262.2	32
1262.6	31
1263.1	32
1263.7	35
1264.6	50
1265.4	39
1266.2	41
1266.9	43
1267.8	55
1268.6	55
1269.5	60
1270.3	62
1271.1	54
1271.8	53
1272.5	54
1273.1	54
1273.7	55
1274.3	58
1274.9	59
1275.5	61
1276	61
1276.6	64
1277.2	68
1277.7	72
1278.4	80
1279.1	93
1279.9	102
1280.8	113
1281.7	119
1282.6	120
1283.5	124
1284.4	118
1285.3	117
1286.1	114
1286.9	117
1287.9	135
1288.8	127
1289.6	123
1290.6	128
1291.5	129
1292.4	125
1293.2	113
1294	114
1294.7	116
1295.5	117
1296.3	117
1297.1	120
1297.8	119
1298.7	127
1299.6	130
1300.5	129
1301.4	127
1302.2	122
1303	122
1303.9	123
1304.7	120
1305.5	119
1306.4	124
1307.2	123
1308.2	125
1309.1	126
1310	124
1310.9	121
1311.8	123
1312.7	113
1313.6	114
1314.4	113
1315.3	113
1316.1	111
1316.9	112
1317.8	116
1318.6	112
1319.4	108
1320.1	107
1320.9	109
1321.7	110
1322.4	111
1323.2	115
1324.1	120
1325	127
1325.9	127
1326.8	123
1327.7	123
1328.6	121
1329.4	121
1330.3	118
1331.1	122
1331.9	123
1332.8	124
1333.7	120
1334.4	109
1335.2	109
1335.9	109
1336.7	109
1337.4	110
1338.2	112
1339.1	116
1339.9	112
1340.8	117
1341.6	121
1342.5	121
1343.3	121
1344.2	122
1345	115
1345.8	115
1346.7	120
1347.6	124
1348.4	111
1349.2	106
1350	109
1350.7	112
1351.6	117
1352.4	122
1353.4	125
1354.2	115
1355	108
1355.8	116
1356.6	124
1357.5	120
1358.3	113
1359.2	123
1360.2	129
1361.2	122
1362.2	122
1363.1	125
1364.1	123
1365	110
1365.7	108
1366.5	108
1367.2	109
1368	115
1369	121
1369.9	122
1370.8	114
1371.7	108
1372.5	116
1373.4	122
1374.3	120
1375.2	115
1376	116
1376.8	119
1377.7	114
1378.5	117
1379.3	119
1380.2	127
1381	121
1381.9	117
1382.7	123
1383.6	129
1384.5	122
1385.3	119
1386.2	122
1387.1	130
1387.9	125
1388.8	120
1389.7	115
1390.5	119
1391.4	125
1392.4	124
1393.3	117
1394.2	118
1395.1	121
1396	118
1396.8	110
1397.6	111
1398.5	120
1399.6	124
1400.5	111
1401.4	118
1402.3	123
1403.2	114
1404	117
1404.9	122
1405.8	118
1406.6	118
1407.5	125
1408.5	126
1409.4	113
1410.2	110
1411	120
1412	129
1412.9	76
1413.8	41

[truncated: 4 more sheets: CO, LVET, RPP, TPR]
