# Supplementary material for: Development and evaluation of a novel system for inducing orthostatic challenge by tilt tests and lower body negative pressure
Source: Sci Rep. 2018 May 17;8:7793. doi: 10.1038/s41598-018-26173-2 (PMC5958117; doi:10.1038/s41598-018-26173-2)
Supplement: Supplementary file 3 — Statistical Data [file 41598_2018_26173_MOESM3_ESM.xlsx]

## Sheet: HR
Phase	HR	SD	SE	Rel_HR	SD	SE
1	72.65	12.011	2.913	0	0	0
2	84.898	16.521	4.007	16.869	11.042	2.678
3	67.691	8.0461	1.9515	-5.9782	7.1777	1.7408
4	84.806	11.987	2.9072	17.682	10.784	2.6154
5	67.654	11.021	2.6731	-6.7006	4.51	1.0938
6	100.49	14.753	3.5781	39.488	14.652	3.5536
7	64.123	9.9963	2.4245	-11.19	8.6492	2.0977

## Sheet: IBI
Phase	IBI	SD	SE	Rel_IBI	SD	SE
1	856.07	149.01	36.141	0	0	0
2	742.87	138.3	33.542	-13.154	7.797	1.891
3	906.83	117.25	28.438	6.8115	7.5879	1.8403
4	725.21	97.425	23.629	-14.527	8.2644	2.0044
5	917.71	151.74	36.803	7.4182	5.4291	1.3168
6	614.53	88.866	21.553	-27.579	7.7008	1.8677
7	967.23	156.26	37.897	13.658	11.437	2.7738

## Sheet: SBP
Phase	SBP	SD	SE	Rel_SBP	SD	SE
1	123.39	16.007	3.8824	0	0	0
2	117.62	14.517	3.5209	-4.2954	7.7859	1.8883
3	126.08	18.834	4.5679	2.8531	14.689	3.5627
4	130.47	20.678	5.0151	5.9614	11.178	2.711
5	126.42	17.41	4.2224	2.762	10.421	2.5276
6	132.54	25.565	6.2004	7.3058	12.005	2.9115
7	131.63	25.47	6.1774	6.3716	10.577	2.5652

## Sheet: DBP
Phase	DBP	SD	SE	Rel_DBP	SD	SE
1	76.313	17.323	4.2013	0	0	0
2	73.314	11.11	2.6945	-1.1106	17.761	4.3077
3	71.404	10.948	2.6553	-1.6578	30.218	7.329
4	90.019	11.714	2.8411	22.561	28.18	6.8347
5	72.543	17.94	4.3512	-1.9862	28.756	6.9743
6	94.058	11.833	2.87	28.783	33.019	8.0082
7	71.839	12.181	2.9544	-1.9949	27.107	6.5745

## Sheet: MAP
Phase	MAP	SD	SE	Rel_MAP	SD	SE
1	93.024	17.135	4.1558	0	0	0
2	86.996	13.477	3.2687	-5.3915	11.643	2.8238
3	90.682	13.411	3.2525	-0.70211	17.467	4.2363
4	103.47	14.604	3.5419	12.728	14.189	3.4413
5	91.678	15.438	3.7442	-0.3464	15.285	3.7072
6	105.12	13.971	3.3885	15.037	18.516	4.4907
7	91.934	15.168	3.6788	0.20469	16.273	3.9467

## Sheet: SV
Phase	SV	SD	SE	Rel_SV	SD	SE
1	88.981	32.768	7.9474	0	0	0
2	69.356	26.043	6.3165	-19.747	26.43	6.4103
3	102.04	24.601	5.9667	26.368	45.902	11.133
4	54.788	22.901	5.5544	-34.087	29.998	7.2755
5	105.38	65.521	15.891	20.232	56.431	13.687
6	42.65	15.605	3.7849	-47.501	25.045	6.0744
7	107.49	38.308	9.291	28.512	46.216	11.209

## Sheet: CO
Phase	CO	SD	SE	Rel_CO	SD	SE
1	6.4974	2.3405	0.56765	0	0	0
2	5.8533	1.9337	0.46899	-7.1582	26.36	6.3932
3	7.0345	2.4226	0.58756	15.355	40.131	9.7331
4	4.5755	1.7021	0.41283	-25.489	30.004	7.277
5	6.903	3.9485	0.95765	8.4361	52.041	12.622
6	4.307	1.549	0.37569	-29.524	28.268	6.8559
7	7.0314	2.661	0.64538	12.151	36.892	8.9477

## Sheet: LVET
Phase	LVET	SD	SE	Rel_LVET	SD	SE
1	325.25	15.839	3.8414	0	0	0
2	255.28	26.467	6.4192	-21.452	7.8498	1.9038
3	328.76	14.212	3.4469	1.1783	3.9594	0.9603
4	256.89	22.767	5.5218	-20.867	7.6993	1.8674
5	331.55	17.655	4.282	2.0089	4.5101	1.0939
6	241.8	34.647	8.403	-25.347	12.788	3.1015
7	333.84	17.969	4.3581	2.7866	5.9857	1.4518

## Sheet: RPP
Phase	RPP	SD	SE	Rel_RPP	SD	SE
1	0.92461	0.22631	0.054889	0	0	0
2	1.0259	0.21755	0.052764	12.279	12.443	3.018
3	0.8627	0.18938	0.045931	-5.2346	14.659	3.5552
4	1.111	0.204	0.049477	23.065	19.73	4.7852
5	0.85864	0.2064	0.050058	-6.703	10.586	2.5675
6	1.3596	0.30883	0.074903	51.051	36.545	8.8634
7	0.87324	0.22161	0.053749	-3.4306	24.024	5.8266

## Sheet: TPR
Phase	TPR	SD	SE	Rel_TPR	SD	SE
1	1.197	0.60769	0.14739	0	0	0
2	1.027	0.48101	0.11666	-0.3072	49.982	12.122
3	0.90536	0.32735	0.079393	2.2479	84.364	20.461
4	1.6247	0.72614	0.17612	67.547	103.12	25.011
5	1.107	0.45788	0.11105	6.1399	53.947	13.084
6	1.6767	0.60632	0.14705	74.284	101.34	24.579
7	0.90206	0.34619	0.083964	-8.4608	56.277	13.649
